# Supplementary material for: {4,4′-Dichloro-2,2′-[2,2-dimethyl­propane-1,3-diylbis(nitrilo­methanylyl­idene)]diphenolato}copper(II)
Source: Acta Crystallogr Sect E Struct Rep Online. 2012 Jul 28;68(Pt 8):m1135. doi: 10.1107/S1600536812033491 (PMC3414174; doi:10.1107/S1600536812033491)
Supplement: Supplementary file 2 [file e-68-m1135-Isup2.hkl]

# 
# h,k,l, Fc-squared, Fo-squared, sigma(Fo-squared) and status flag 
# 
data_I
_shelx_title '  fg3 P-1' 
_shelx_refln_list_code          4 
_shelx_F_calc_maximum      157.95 
_exptl_crystal_F_000       450.00 
_reflns_d_resolution_high  0.7697 
 
loop_ 
 _symmetry_equiv_pos_as_xyz 
 'x, y, z' 
 '-x, -y, -z' 
 
_cell_length_a     9.4213 
_cell_length_b     9.5718 
_cell_length_c    11.4392 
_cell_angle_alpha  74.478 
_cell_angle_beta   78.635 
_cell_angle_gamma  73.339 
 
_shelx_F_squared_multiplier     1.000 
 
loop_ 
 _refln_index_h 
 _refln_index_k 
 _refln_index_l 
 _refln_F_squared_calc 
 _refln_F_squared_meas 
 _refln_F_squared_sigma 
 _refln_observed_status 
   1   0   0     5453.24     6351.04     64.14 o 
   2   0   0     7529.44     8239.05     47.88 o 
   3   0   0        0.22       -0.79      6.13 o 
   4   0   0     2413.08     2401.25     32.65 o 
   5   0   0     5211.84     5414.56     69.92 o 
   6   0   0      323.05      314.39      7.14 o 
   7   0   0      362.11      379.19     12.60 o 
   8   0   0        0.20       11.61     10.51 o 
   9   0   0       98.23       95.83      8.51 o 
  10   0   0       50.95       57.81     11.65 o 
  11   0   0       37.35       52.16     12.58 o 
 -11   1   0       45.98       62.33     12.63 o 
 -10   1   0       35.83       37.14      8.86 o 
  -9   1   0      105.40      120.40      8.75 o 
  -8   1   0       23.82       31.66      8.74 o 
  -7   1   0     1356.26     1341.65     37.46 o 
  -6   1   0      933.16      945.95     27.53 o 
  -5   1   0      540.47      546.70     21.63 o 
  -4   1   0      360.24      405.10     20.05 o 
  -3   1   0       22.64       24.24      7.51 o 
  -2   1   0      743.70      763.53     10.86 o 
  -1   1   0     9085.52     9158.58    206.75 o 
   0   1   0    10718.43     7914.30     94.87 o 
   1   1   0     1493.15     1530.37     17.11 o 
   2   1   0       31.21       39.38      5.35 o 
   3   1   0     1067.07     1007.16     20.11 o 
   4   1   0     2665.68     2564.57     60.86 o 
   5   1   0      408.25      446.17      6.96 o 
   6   1   0      765.96      797.17      9.54 o 
   7   1   0       14.34       13.66      6.52 o 
   8   1   0       84.83       92.98      9.58 o 
   9   1   0       25.98       38.76     15.37 o 
  10   1   0       31.57       46.34     11.62 o 
  11   1   0       73.00       80.25     12.25 o 
 -10   2   0        8.36       18.38     10.75 o 
  -9   2   0        0.15        5.73      8.44 o 
  -8   2   0      202.56      186.21      8.46 o 
  -7   2   0      195.18      207.31     12.08 o 
  -6   2   0      122.35      118.50      8.82 o 
  -5   2   0       27.82       17.27      8.13 o 
  -4   2   0        4.24        8.96      7.87 o 
  -3   2   0      299.65      247.91      7.86 o 
  -2   2   0       96.13      120.97      7.04 o 
  -1   2   0      503.89      461.07     20.02 o 
   0   2   0      931.54      825.52     10.13 o 
   1   2   0     1978.64     1802.07     44.82 o 
   2   2   0       73.86       70.91      6.32 o 
   3   2   0     1268.68     1278.05     37.59 o 
   4   2   0     1028.46     1020.93     32.51 o 
   5   2   0      170.41      160.62      8.00 o 
   6   2   0      255.64      249.77      8.26 o 
   7   2   0      171.39      168.23     12.20 o 
   8   2   0      303.93      305.82      9.86 o 
   9   2   0       30.75       34.00     12.94 o 
  10   2   0       31.13       37.37     10.70 o 
  11   2   0       13.09       25.57     17.27 o 
 -10   3   0        3.01        4.76      9.60 o 
  -9   3   0       29.59       37.79      8.93 o 
  -8   3   0      139.60      145.40     10.61 o 
  -7   3   0      136.33      119.77      9.73 o 
  -6   3   0      216.74      215.99     19.03 o 
  -5   3   0       20.73       10.89     13.15 o 
  -4   3   0     1733.76     1838.90     34.33 o 
  -3   3   0       15.46       20.30      7.44 o 
  -2   3   0      621.89      589.20     25.28 o 
  -1   3   0     1124.63     1007.16     34.05 o 
   0   3   0     2332.72     2210.17     80.01 o 
   1   3   0     1240.24     1066.91     10.65 o 
   2   3   0      555.97      601.87     27.06 o 
   3   3   0     2223.54     2129.65    104.70 o 
   4   3   0      578.14      605.63     17.49 o 
   5   3   0       57.17       60.67      5.68 o 
   6   3   0        0.09        6.38      5.92 o 
   7   3   0      239.43      242.16      8.09 o 
   8   3   0      612.47      610.54     10.85 o 
   9   3   0      121.92      138.84      9.69 o 
  10   3   0        1.01        7.74     10.83 o 
  11   3   0       11.49       15.27     11.55 o 
  12   3   0        0.16        8.81     12.85 o 
  -9   4   0       85.31       90.14     11.60 o 
  -8   4   0       96.89      107.26     11.15 o 
  -7   4   0      309.95      294.41     20.99 o 
  -6   4   0       24.25       24.84      9.55 o 
  -5   4   0      735.91      773.56     22.46 o 
  -4   4   0     1032.14     1105.64     50.35 o 
  -3   4   0      608.04      629.94     33.17 o 
  -2   4   0     2114.87     2031.20     73.01 o 
  -1   4   0        1.38        5.52      6.40 o 
   0   4   0      278.13      237.39      6.71 o 
   1   4   0        8.51       13.55      5.89 o 
   2   4   0     5211.27     4853.99    189.82 o 
   3   4   0     2463.41     2370.50    144.83 o 
   4   4   0       75.88       83.98      6.82 o 
   5   4   0      730.25      758.77     19.45 o 
   6   4   0      139.50      139.08      6.32 o 
   7   4   0      928.99      929.31     39.49 o 
   8   4   0       26.31       26.77      6.85 o 
   9   4   0      299.61      308.80     10.27 o 
  10   4   0      150.81      152.00     12.51 o 
  11   4   0        9.74       29.79     13.07 o 
  -9   5   0       41.10       50.75     12.16 o 
  -8   5   0       68.03       88.09     12.38 o 
  -7   5   0      234.07      232.44     27.89 o 
  -6   5   0      157.24      152.58     10.85 o 
  -5   5   0      901.86      934.64     33.89 o 
  -4   5   0     2342.42     2519.38     29.76 o 
  -3   5   0     1860.00     1895.51     66.15 o 
  -2   5   0      448.42      441.64     24.07 o 
  -1   5   0        0.84       13.15      9.47 o 
   0   5   0      381.34      368.29     17.36 o 
   1   5   0     2177.43     1951.53     12.83 o 
   2   5   0     6599.33     6153.22    213.69 o 
   3   5   0      403.02      419.68     37.78 o 
   4   5   0       20.02       28.10      6.53 o 
   5   5   0       65.03       81.51     11.67 o 
   6   5   0      529.86      505.48     17.05 o 
   7   5   0      391.50      381.94      8.50 o 
   8   5   0       29.70       43.17      6.99 o 
   9   5   0      367.05      349.81      8.26 o 
  10   5   0       97.07       88.05      9.73 o 
  11   5   0       29.64       41.11     11.01 o 
  -8   6   0       36.36       36.12     11.84 o 
  -7   6   0       94.69       89.43     11.48 o 
  -6   6   0       43.64       45.36     14.63 o 
  -5   6   0     1356.37     1426.35     33.34 o 
  -4   6   0      642.66      664.21     20.82 o 
  -3   6   0       45.94       36.43      8.35 o 
  -2   6   0       64.49       59.16      7.81 o 
  -1   6   0      339.12      343.62     12.64 o 
   0   6   0      843.19      854.69     39.92 o 
   1   6   0      743.37      684.22      8.17 o 
   2   6   0      400.59      344.62      8.77 o 
   3   6   0       71.88       70.53      6.17 o 
   4   6   0        0.68        1.52      6.64 o 
   5   6   0       35.67       31.46      6.94 o 
   6   6   0      591.37      562.98     27.05 o 
   7   6   0       87.18       95.60      7.22 o 
   8   6   0       17.70       21.07      6.72 o 
   9   6   0       11.21       11.69      7.54 o 
  10   6   0        2.11       15.22      7.37 o 
  11   6   0        8.17       29.61     10.27 o 
  -7   7   0       14.03        4.59     11.98 o 
  -6   7   0      112.22      128.36     10.96 o 
  -5   7   0        1.85        1.48      9.70 o 
  -4   7   0        4.82       12.40      9.63 o 
  -3   7   0      169.86      170.70      8.48 o 
  -2   7   0       35.09       42.94      8.02 o 
  -1   7   0      254.07      227.73     14.03 o 
   0   7   0       11.30       12.67      7.46 o 
   1   7   0      768.10      744.84     16.55 o 
   2   7   0      112.49      111.53      6.44 o 
   3   7   0      215.14      188.54     10.40 o 
   4   7   0        1.11        3.98      7.78 o 
   5   7   0      201.99      214.48     25.19 o 
   6   7   0      513.57      498.58     41.08 o 
   7   7   0       42.69       51.71      7.15 o 
   8   7   0        1.02       14.55      7.03 o 
   9   7   0       43.29       36.09      7.64 o 
  10   7   0       97.65      100.26      8.07 o 
  11   7   0       15.49       23.37      8.71 o 
  -6   8   0       28.15       31.32     11.26 o 
  -5   8   0       61.20       61.76     15.32 o 
  -4   8   0       14.60       16.85      9.63 o 
  -3   8   0       22.92       30.64      9.05 o 
  -2   8   0       68.12       71.88      8.64 o 
  -1   8   0       75.95       72.49      8.07 o 
   0   8   0      860.53      825.32     37.95 o 
   1   8   0      160.41      150.38      7.86 o 
   2   8   0      144.50      139.90      7.64 o 
   3   8   0        1.58        2.79      7.45 o 
   4   8   0      200.72      185.17      9.27 o 
   5   8   0     1060.73     1041.73     77.72 o 
   6   8   0       15.66       20.44      7.89 o 
   7   8   0       25.93       26.33      6.84 o 
   8   8   0        6.94       15.50      7.41 o 
   9   8   0      341.22      318.11      8.69 o 
  10   8   0      176.31      168.61      8.66 o 
  -5   9   0        7.57       -1.12     10.86 o 
  -4   9   0       14.49       10.71     10.74 o 
  -3   9   0       30.15       39.70     13.00 o 
  -2   9   0      300.55      304.42     10.57 o 
  -1   9   0      235.09      238.99      9.25 o 
   0   9   0      332.94      317.38      8.83 o 
   1   9   0      143.33      135.65      8.30 o 
   2   9   0       35.99       37.83      7.66 o 
   3   9   0      155.73      140.71      8.22 o 
   4   9   0      507.65      536.81     28.10 o 
   5   9   0      276.05      278.54     36.75 o 
   6   9   0       29.11       23.84      8.34 o 
   7   9   0       67.56       79.75      7.49 o 
   8   9   0        5.62       19.73      7.75 o 
   9   9   0      211.76      232.75      9.47 o 
  -3  10   0      112.85      113.69     14.22 o 
  -2  10   0      305.09      312.81     13.79 o 
  -1  10   0      252.38      258.29     16.06 o 
   0  10   0      226.46      212.89      9.24 o 
   1  10   0        1.41       -2.62      8.74 o 
   2  10   0      199.29      213.32      8.95 o 
   3  10   0       18.74       39.41     18.83 o 
   4  10   0      224.37      231.64     14.21 o 
   5  10   0      398.16      372.96     45.78 o 
   6  10   0       51.05       54.44      8.97 o 
   7  10   0        2.84       21.84      9.22 o 
   8  10   0       60.63       61.92     13.05 o 
  -1  11   0      108.54       90.73      9.91 o 
   0  11   0        6.48       15.59      9.54 o 
   1  11   0      116.55      120.34     22.71 o 
   2  11   0       26.34       35.14      9.28 o 
   3  11   0      110.09      110.58      9.57 o 
   4  11   0      178.21      176.90      9.80 o 
   5  11   0        0.96       22.65      8.90 o 
   6  11   0       12.15       15.95      9.17 o 
   7  11   0        6.49        0.38     10.01 o 
  -6 -11   1        0.42        5.30     12.89 o 
  -5 -11   1       32.57       40.19     12.48 o 
  -4 -11   1       66.44       61.70     21.31 o 
  -3 -11   1       73.87       77.01      9.70 o 
  -2 -11   1       91.28       78.59      9.67 o 
  -1 -11   1        2.92        4.23      9.85 o 
   0 -11   1      134.84      153.75     10.08 o 
   1 -11   1       73.39       72.86     10.23 o 
  -8 -10   1       10.29       15.62      8.28 o 
  -7 -10   1        2.70      -18.23     21.40 o 
  -6 -10   1       18.23        3.47      9.13 o 
  -5 -10   1       63.31       60.40     14.17 o 
  -4 -10   1      113.61      112.04      8.57 o 
  -3 -10   1       74.54       99.13      9.02 o 
  -2 -10   1        0.79       14.03      8.49 o 
  -1 -10   1       48.48       42.96     12.02 o 
   0 -10   1       43.89       78.13     12.30 o 
   1 -10   1      203.73      200.66     13.37 o 
   2 -10   1       92.38       84.45     14.85 o 
   3 -10   1        0.04       16.54     14.19 o 
  -9  -9   1        0.17        3.56     11.26 o 
  -8  -9   1       45.66       59.17      7.83 o 
  -7  -9   1        6.95       15.00      8.26 o 
  -6  -9   1      134.88      126.08     15.79 o 
  -5  -9   1       19.84       18.66      8.25 o 
  -4  -9   1      115.21       92.67      7.85 o 
  -3  -9   1       24.33       24.93      8.36 o 
  -2  -9   1       19.19       17.65      7.84 o 
  -1  -9   1      305.66      322.08      8.97 o 
   0  -9   1      104.81      118.24      8.75 o 
   1  -9   1       58.04       62.71      8.94 o 
   2  -9   1       44.50       46.54      9.57 o 
   3  -9   1       87.83       87.98     13.20 o 
   4  -9   1      276.93      282.40     10.54 o 
   5  -9   1      120.96      142.52     11.67 o 
 -10  -8   1        3.12        5.97      8.43 o 
  -9  -8   1        0.03       10.69      7.73 o 
  -8  -8   1        2.76       22.55      7.68 o 
  -7  -8   1      120.49      141.57     15.15 o 
  -6  -8   1      384.44      395.85     41.90 o 
  -5  -8   1      173.00      174.40     22.24 o 
  -4  -8   1      132.02      126.10     15.52 o 
  -3  -8   1      366.42      340.97     13.03 o 
  -2  -8   1      290.34      321.49     14.15 o 
  -1  -8   1      576.85      583.27      9.02 o 
   0  -8   1       17.20       10.41      7.98 o 
   1  -8   1       22.29       16.88      8.61 o 
   2  -8   1        9.44       15.12      8.53 o 
   3  -8   1      238.65      256.38      9.80 o 
   4  -8   1      187.04      192.27     10.11 o 
   5  -8   1      221.47      217.33     12.34 o 
   6  -8   1       12.41       13.58     11.24 o 
 -10  -7   1      130.60      116.03      8.25 o 
  -9  -7   1        1.34       14.88      7.64 o 
  -8  -7   1       88.84       96.91      9.77 o 
  -7  -7   1      496.85      519.36     26.46 o 
  -6  -7   1      339.32      363.65     23.25 o 
  -5  -7   1       11.44        7.06     10.63 o 
  -4  -7   1       39.95       46.56      7.26 o 
  -3  -7   1      227.00      211.01     12.60 o 
  -2  -7   1      560.10      505.11     27.23 o 
  -1  -7   1       28.14       37.01      7.13 o 
   0  -7   1      214.29      235.74      8.69 o 
   1  -7   1       74.29       75.65      8.20 o 
   2  -7   1      469.84      474.91     16.84 o 
   3  -7   1      255.83      265.01      9.21 o 
   4  -7   1      152.01      165.77     11.58 o 
   5  -7   1      132.29      136.41     10.51 o 
   6  -7   1        0.66       -3.39     10.65 o 
   7  -7   1       43.17       27.29     17.03 o 
 -11  -6   1       29.83       15.97     10.01 o 
 -10  -6   1        4.07        5.65      8.19 o 
  -9  -6   1       55.64       63.08      7.45 o 
  -8  -6   1       97.17      104.15      7.30 o 
  -7  -6   1      345.25      354.51     11.94 o 
  -6  -6   1      648.62      635.40     59.10 o 
  -5  -6   1       13.37       23.47      7.20 o 
  -4  -6   1      202.30      189.46     11.50 o 
  -3  -6   1      584.63      547.22     41.93 o 
  -2  -6   1      833.65      767.33     43.55 o 
  -1  -6   1      374.58      323.46     16.25 o 
   0  -6   1       11.08       23.24      6.75 o 
   1  -6   1       44.27       48.61      7.55 o 
   2  -6   1      137.76      136.70      8.01 o 
   3  -6   1      161.53      161.05      8.82 o 
   4  -6   1      208.58      213.23      9.53 o 
   5  -6   1       41.45       52.98      9.87 o 
   6  -6   1       16.49       21.03     14.65 o 
   7  -6   1       12.49       14.42     11.11 o 
   8  -6   1       97.16       85.83     12.78 o 
 -11  -5   1        0.79        5.33     11.12 o 
 -10  -5   1        9.56        6.54     12.17 o 
  -9  -5   1        1.53       12.52      8.31 o 
  -8  -5   1      406.73      381.37     15.59 o 
  -7  -5   1      632.11      618.62     23.44 o 
  -6  -5   1       76.04       80.68      6.26 o 
  -5  -5   1      129.87      143.32     14.26 o 
  -4  -5   1        1.88        3.73      6.66 o 
  -3  -5   1     4726.06     4544.17    330.98 o 
  -2  -5   1     1152.55     1042.79     45.67 o 
  -1  -5   1       89.77       82.22      6.35 o 
   0  -5   1      111.82       83.69      6.61 o 
   1  -5   1      959.60      940.51     24.06 o 
   2  -5   1     1361.19     1324.42     33.35 o 
   3  -5   1      163.91      169.57      8.23 o 
   4  -5   1       83.66       90.58     12.73 o 
   5  -5   1       28.40       43.54      9.95 o 
   6  -5   1      272.42      310.65     15.18 o 
   7  -5   1      438.53      456.30     21.02 o 
   8  -5   1      154.50      150.10     13.25 o 
   9  -5   1       15.05       21.14     16.39 o 
 -11  -4   1       36.82       44.32     11.50 o 
 -10  -4   1       92.59      103.03     10.13 o 
  -9  -4   1       36.73       43.74     17.45 o 
  -8  -4   1      193.59      199.46     10.24 o 
  -7  -4   1       68.00       65.97      6.32 o 
  -6  -4   1      266.61      275.76     10.75 o 
  -5  -4   1        4.10       -1.85      6.89 o 
  -4  -4   1      786.27      718.28     52.72 o 
  -3  -4   1     1701.21     1694.29    131.87 o 
  -2  -4   1      714.08      784.87     41.80 o 
  -1  -4   1       59.75       42.81      6.16 o 
   0  -4   1     5990.99     5744.16     48.66 o 
   1  -4   1     6904.73     6578.59    126.12 o 
   2  -4   1       16.92       34.08      7.34 o 
   3  -4   1       33.11       25.28      8.52 o 
   4  -4   1        0.31        5.00      9.12 o 
   5  -4   1     1646.89     1807.21     65.92 o 
   6  -4   1      595.38      618.91     32.29 o 
   7  -4   1       92.71      101.05     10.70 o 
   8  -4   1       11.81       15.43     11.27 o 
   9  -4   1       41.04       49.28     11.71 o 
 -11  -3   1       71.88       79.93     11.77 o 
 -10  -3   1       34.65       57.62     10.67 o 
  -9  -3   1        1.26        8.14      9.93 o 
  -8  -3   1      183.70      176.61      9.24 o 
  -7  -3   1        0.16        1.55      6.61 o 
  -6  -3   1      191.56      190.36      6.47 o 
  -5  -3   1      705.54      712.26     22.30 o 
  -4  -3   1      909.81      956.82     40.67 o 
  -3  -3   1      291.26      264.41     12.52 o 
  -2  -3   1      363.33      400.02     21.25 o 
  -1  -3   1      376.75      358.81     15.63 o 
   0  -3   1     6603.49     5663.41     83.75 o 
   1  -3   1      475.51      376.05      9.16 o 
   2  -3   1        4.83       17.84      7.35 o 
   3  -3   1      207.30      213.66      8.74 o 
   4  -3   1      517.62      555.39     31.12 o 
   5  -3   1     2084.47     2319.94     24.59 o 
   6  -3   1      205.96      218.61     15.74 o 
   7  -3   1      160.61      175.05     15.63 o 
   8  -3   1       28.68       32.29     10.17 o 
   9  -3   1       69.18       79.08     10.63 o 
  10  -3   1      108.19      101.95     10.38 o 
 -11  -2   1      142.92      140.36     11.88 o 
 -10  -2   1       28.89       50.55     10.68 o 
  -9  -2   1       94.05       91.25     10.20 o 
  -8  -2   1      248.37      264.61      9.51 o 
  -7  -2   1      413.31      409.13      8.96 o 
  -6  -2   1      514.81      539.47      9.13 o 
  -5  -2   1      329.56      311.77      8.80 o 
  -4  -2   1     2776.65     2860.05     92.03 o 
  -3  -2   1       11.86       12.81      6.54 o 
  -2  -2   1     1310.18     1371.63     46.94 o 
  -1  -2   1        2.79        5.54      5.99 o 
   0  -2   1     2267.89     2001.83     16.74 o 
   1  -2   1     3864.98     3276.74     41.19 o 
   2  -2   1      238.74      285.73      8.61 o 
   3  -2   1        4.37        2.85      7.71 o 
   4  -2   1      163.62      138.32     12.32 o 
   5  -2   1     1122.88     1146.63     64.66 o 
   6  -2   1      882.71      892.95     38.93 o 
   7  -2   1        6.20       -0.07      9.36 o 
   8  -2   1        2.54        9.71      8.20 o 
   9  -2   1       41.10       47.23      8.79 o 
  10  -2   1       88.54       84.33      9.93 o 
  11  -2   1       70.50       88.99     10.77 o 
 -11  -1   1      120.28      129.17     12.28 o 
 -10  -1   1       98.95       98.66     10.72 o 
  -9  -1   1       88.69       94.21     10.39 o 
  -8  -1   1      106.60      103.36     12.55 o 
  -7  -1   1      367.36      400.90      9.87 o 
  -6  -1   1      496.91      476.90      9.35 o 
  -5  -1   1      930.07      880.75     23.49 o 
  -4  -1   1      540.24      558.73     24.03 o 
  -3  -1   1      218.84      201.31      6.18 o 
  -2  -1   1       15.44       13.84      6.99 o 
  -1  -1   1     5078.35     5500.50    138.90 o 
   0  -1   1        8.43       14.47      6.33 o 
   1  -1   1      441.57      402.80     10.37 o 
   2  -1   1      410.60      449.68     10.45 o 
   3  -1   1        5.23        7.45      7.39 o 
   4  -1   1      687.84      669.26     22.62 o 
   5  -1   1        5.85       24.13      8.24 o 
   6  -1   1      455.91      451.54     14.23 o 
   7  -1   1      505.85      524.27     22.18 o 
   8  -1   1       33.51       43.90      8.30 o 
   9  -1   1      152.27      150.08      8.73 o 
  10  -1   1      140.82      141.20      9.54 o 
  11  -1   1       62.24       69.29     10.09 o 
 -11   0   1       13.40       17.99     12.49 o 
 -10   0   1       88.04       90.74     10.69 o 
  -9   0   1        0.77       10.65     10.21 o 
  -8   0   1      260.26      262.09     16.90 o 
  -7   0   1      344.19      324.51      7.79 o 
  -6   0   1      616.54      586.31     14.37 o 
  -5   0   1      735.16      715.12      9.38 o 
  -4   0   1      766.68      806.00     16.20 o 
  -3   0   1      275.16      323.87      7.11 o 
  -2   0   1       10.48       18.96      7.77 o 
  -1   0   1     4332.32     4783.05     61.13 o 
   0   0   1      604.29      650.72     20.30 o 
   2   0   1     2613.61     2835.50     29.27 o 
   3   0   1    11222.99    12467.74     87.11 o 
   4   0   1     1649.35     1574.58     13.75 o 
   5   0   1      252.85      281.73      9.13 o 
   6   0   1      131.67      128.05      7.15 o 
   7   0   1      181.33      183.85      7.65 o 
   8   0   1      344.33      336.86      9.82 o 
   9   0   1      419.23      404.69      9.36 o 
  10   0   1      179.09      186.50      9.26 o 
  11   0   1        0.32       -1.16      9.55 o 
 -11   1   1        2.03        4.31     12.05 o 
 -10   1   1        8.36        8.90     10.94 o 
  -9   1   1        8.58        7.13      8.43 o 
  -8   1   1      366.70      370.55      9.36 o 
  -7   1   1      431.72      435.95      8.96 o 
  -6   1   1      242.99      244.08      7.25 o 
  -5   1   1      139.45      144.65      8.02 o 
  -4   1   1     1405.73     1402.35     54.70 o 
  -3   1   1     2296.61     2342.42    140.18 o 
  -2   1   1      414.63      382.25     16.90 o 
  -1   1   1      980.31     1056.23     30.53 o 
   0   1   1     1344.65     1297.92     38.19 o 
   1   1   1      584.15      599.21     20.89 o 
   2   1   1    16632.07    17727.38    169.50 o 
   3   1   1     8290.92     8759.12    194.59 o 
   4   1   1      289.36      331.55     13.13 o 
   5   1   1      445.70      529.67     11.94 o 
   6   1   1       62.06       62.17      6.58 o 
   7   1   1      439.89      390.32      7.33 o 
   8   1   1       76.34       70.60      7.49 o 
   9   1   1      188.15      203.93     11.64 o 
  10   1   1      140.70      151.39      8.87 o 
  11   1   1        3.26       10.98     13.15 o 
 -10   2   1       21.11       21.04      9.36 o 
  -9   2   1      120.42      116.27      8.46 o 
  -8   2   1      249.32      244.18      8.24 o 
  -7   2   1      186.38      173.58      9.38 o 
  -6   2   1      284.31      285.99     13.87 o 
  -5   2   1     1975.01     2043.77    104.58 o 
  -4   2   1     2239.19     2213.02    117.87 o 
  -3   2   1      143.34      187.57     12.67 o 
  -2   2   1      260.30      231.89      9.25 o 
  -1   2   1     1445.89     1390.99     47.53 o 
   0   2   1    10007.06     9237.34    302.22 o 
   1   2   1       48.84       44.89      6.21 o 
   2   2   1       20.70       32.87      5.26 o 
   3   2   1     1765.08     1670.83     48.04 o 
   4   2   1      294.02      257.44      6.98 o 
   5   2   1      152.28      161.47      5.76 o 
   6   2   1      222.94      210.44      6.38 o 
   7   2   1      752.88      739.29      8.31 o 
   8   2   1      102.18      100.89      8.92 o 
   9   2   1       61.23       75.80      9.65 o 
  10   2   1       63.96       51.29     15.16 o 
  11   2   1        9.14       16.87     13.29 o 
  12   2   1       53.31       60.52     14.36 o 
 -10   3   1       44.03       47.52      9.67 o 
  -9   3   1      176.26      168.84      8.89 o 
  -8   3   1      177.90      161.66     10.82 o 
  -7   3   1       61.76       61.99     10.06 o 
  -6   3   1       23.61       21.01      9.10 o 
  -5   3   1      464.34      470.55     39.76 o 
  -4   3   1      136.41      134.24      8.10 o 
  -3   3   1      482.31      408.15     16.13 o 
  -2   3   1     1607.97     1549.52     60.35 o 
  -1   3   1      915.87      901.09     49.02 o 
   0   3   1       18.79       32.89      6.37 o 
   1   3   1       92.72       99.42      6.21 o 
   2   3   1     3531.92     3080.31     46.86 o 
   3   3   1     1749.78     1723.07     19.29 o 
   4   3   1      120.76      109.41      5.36 o 
   5   3   1        9.41        5.67      5.44 o 
   6   3   1      651.63      649.80     21.99 o 
   7   3   1      546.89      510.74     11.03 o 
   8   3   1      205.22      205.48     10.98 o 
   9   3   1       11.45       21.18      9.42 o 
  10   3   1       23.04       18.93     10.94 o 
  11   3   1       60.19       82.42     12.05 o 
  12   3   1       21.45       27.27     20.18 o 
  -9   4   1      111.51      117.64     11.40 o 
  -8   4   1       79.05       91.39     10.76 o 
  -7   4   1       94.51      102.02     12.81 o 
  -6   4   1       26.79       35.97      9.85 o 
  -5   4   1      336.07      320.29     14.99 o 
  -4   4   1     1214.65     1250.44     53.01 o 
  -3   4   1      653.65      664.66     37.46 o 
  -2   4   1        0.25       -0.14      6.63 o 
  -1   4   1        7.96        0.58      6.41 o 
   0   4   1       66.13       87.22      7.03 o 
   1   4   1     1983.76     1714.57     44.64 o 
   2   4   1      418.46      352.39      9.64 o 
   3   4   1       25.36       21.66      5.97 o 
   4   4   1      803.86      849.68     18.55 o 
   5   4   1      256.40      238.68      6.00 o 
   6   4   1     1281.82     1270.17     45.70 o 
   7   4   1       77.34       82.21      6.33 o 
   8   4   1      130.94      129.92      9.75 o 
   9   4   1        2.35        1.58      9.56 o 
  10   4   1      296.28      289.55     11.38 o 
  11   4   1       40.60       38.17     11.03 o 
  12   4   1        0.93       14.26     12.95 o 
  -9   5   1       14.89       18.39     12.29 o 
  -8   5   1       19.55       24.03     11.66 o 
  -7   5   1        3.79       13.87     10.85 o 
  -6   5   1       52.34       69.11      9.80 o 
  -5   5   1      189.17      190.96      8.92 o 
  -4   5   1      395.85      442.97     22.84 o 
  -3   5   1     1632.20     1722.96    100.14 o 
  -2   5   1       35.03       34.43      7.07 o 
  -1   5   1     1299.69     1216.28     67.59 o 
   0   5   1       33.72       13.26      6.43 o 
   1   5   1      305.33      243.21      6.78 o 
   2   5   1     3159.88     2963.27     17.40 o 
   3   5   1      251.65      284.26     12.45 o 
   4   5   1      399.49      403.94     26.87 o 
   5   5   1     2188.92     2250.37     73.97 o 
   6   5   1      495.60      497.22      9.64 o 
   7   5   1       43.16       42.57      6.42 o 
   8   5   1       13.71       18.23      6.90 o 
   9   5   1       85.62       78.93      7.52 o 
  10   5   1      199.08      172.64     10.30 o 
  11   5   1       18.07       17.96     10.41 o 
  -8   6   1        2.86       10.83     12.28 o 
  -7   6   1       10.60       16.68     11.61 o 
  -6   6   1       50.34       48.32     10.98 o 
  -5   6   1      127.22      151.58     10.08 o 
  -4   6   1     1240.41     1266.48     15.50 o 
  -3   6   1      357.90      361.50     21.99 o 
  -2   6   1     2426.78     2340.46    139.08 o 
  -1   6   1     1409.96     1266.77     65.93 o 
   0   6   1      167.71      157.27     12.80 o 
   1   6   1     1181.02     1179.62     96.16 o 
   2   6   1       60.81       61.68      8.37 o 
   3   6   1      500.67      474.12     17.93 o 
   4   6   1      604.44      585.30     20.35 o 
   5   6   1     1740.29     1654.02     81.40 o 
   6   6   1      147.34      140.48     10.26 o 
   7   6   1       79.78       81.82      6.64 o 
   8   6   1        0.26        9.63      6.81 o 
   9   6   1      231.81      211.97      9.39 o 
  10   6   1      215.52      198.42     10.66 o 
  11   6   1       17.80       13.66     10.70 o 
  -7   7   1       44.07       37.03     12.22 o 
  -6   7   1      146.00      137.63     15.27 o 
  -5   7   1       25.93       31.28     10.23 o 
  -4   7   1        5.62        1.79     21.58 o 
  -3   7   1      221.74      213.60     19.53 o 
  -2   7   1      376.15      347.11     22.49 o 
  -1   7   1      173.58      171.13     14.89 o 
   0   7   1      320.36      293.95     18.56 o 
   1   7   1       27.68       29.46     11.06 o 
   2   7   1      388.55      360.94      7.61 o 
   3   7   1       99.75       89.15      6.78 o 
   4   7   1      600.36      549.38     29.43 o 
   5   7   1      503.24      509.57     19.38 o 
   6   7   1        2.94        5.11      6.65 o 
   7   7   1        2.88        4.11      6.93 o 
   8   7   1       43.29       54.48      8.98 o 
   9   7   1      292.19      281.02      9.41 o 
  10   7   1       82.89       87.81      7.93 o 
  11   7   1        2.15       13.28      8.31 o 
  -6   8   1       48.08       42.55     10.36 o 
  -5   8   1        3.11       10.16     10.16 o 
  -4   8   1       53.16       66.58      9.19 o 
  -3   8   1        1.23       -9.34      8.54 o 
  -2   8   1       16.78       23.15      7.99 o 
  -1   8   1      386.49      348.06     27.66 o 
   0   8   1      290.95      272.05     12.61 o 
   1   8   1       30.43       26.82     10.30 o 
   2   8   1       22.22       23.55      7.04 o 
   3   8   1      295.08      291.49     18.73 o 
   4   8   1      540.76      519.30     24.64 o 
   5   8   1       13.82       15.22      7.75 o 
   6   8   1       30.61       21.58      7.99 o 
   7   8   1        0.24       11.58      6.77 o 
   8   8   1      131.29      132.57      7.52 o 
   9   8   1      110.39      115.72      8.28 o 
  10   8   1       45.67       44.90      8.59 o 
  -5   9   1       36.11       54.86     11.25 o 
  -4   9   1       28.29       37.43      9.62 o 
  -3   9   1      431.20      426.41     25.83 o 
  -2   9   1       80.04       80.54     11.94 o 
  -1   9   1        6.21        3.21      8.22 o 
   0   9   1       95.54       97.33      8.12 o 
   1   9   1       51.17       66.92      7.89 o 
   2   9   1      162.27      145.72     17.15 o 
   3   9   1      149.92      151.77      8.09 o 
   4   9   1      168.09      167.47     19.55 o 
   5   9   1       13.54       12.96      7.88 o 
   6   9   1       57.76       66.78      8.63 o 
   7   9   1       24.16       31.32      8.15 o 
   8   9   1       41.67       49.79     10.12 o 
   9   9   1       20.41       26.00      9.18 o 
  10   9   1        5.96       24.83     18.04 o 
  -4  10   1       37.68       35.95     10.85 o 
  -3  10   1      123.77      133.27     18.07 o 
  -2  10   1      156.91      166.14      9.48 o 
  -1  10   1       84.26       99.64      8.94 o 
   0  10   1      143.60      156.17      8.77 o 
   1  10   1      154.15      167.49      9.78 o 
   2  10   1       35.65       47.84     12.72 o 
   3  10   1      262.51      245.38      8.88 o 
   4  10   1        7.16       16.02      8.16 o 
   5  10   1      239.67      233.00      9.16 o 
   6  10   1        0.59        8.43      8.94 o 
   7  10   1        5.95        0.53      7.79 o 
   8  10   1       65.71       87.32     10.57 o 
   9  10   1        4.93       13.86      8.54 o 
  -2  11   1      127.95      127.24     10.54 o 
  -1  11   1       16.83       31.35      9.49 o 
   0  11   1      322.51      327.22      9.25 o 
   1  11   1      100.18       89.68      9.21 o 
   2  11   1       70.39       69.87      9.16 o 
   3  11   1       82.63       65.54      9.26 o 
   4  11   1      118.27      128.01      9.04 o 
   5  11   1       95.45      119.13      9.62 o 
   6  11   1        1.12        2.82      9.55 o 
   7  11   1       51.83       65.17      8.90 o 
   2  12   1        5.65        9.28      9.74 o 
   3  12   1        0.59       -3.51      9.87 o 
   4  12   1       24.29       23.47     10.06 o 
   5  12   1      134.44      133.95      9.90 o 
  -5 -11   2      110.90      109.09     10.27 o 
  -4 -11   2       32.60       48.30      9.89 o 
  -3 -11   2        5.21       -6.14      9.87 o 
  -2 -11   2        8.38       28.35      9.87 o 
  -1 -11   2       40.74       53.01     10.08 o 
   0 -11   2       88.79       84.32     10.38 o 
  -7 -10   2        4.78       12.73      8.61 o 
  -6 -10   2      179.06      180.08     18.88 o 
  -5 -10   2      130.99      131.65     19.77 o 
  -4 -10   2        2.00        3.41      9.03 o 
  -3 -10   2        1.40       15.51      8.56 o 
  -2 -10   2       39.54       27.42      9.29 o 
  -1 -10   2      320.43      334.16     11.94 o 
   0 -10   2      135.81      157.13     12.97 o 
   1 -10   2       11.71       -6.54     13.26 o 
   2 -10   2        6.74       16.34     10.04 o 
   3 -10   2       26.57       22.66     11.05 o 
  -8  -9   2       78.40       82.45      8.00 o 
  -7  -9   2      136.60      137.81     21.29 o 
  -6  -9   2      158.07      159.79      8.89 o 
  -5  -9   2        0.21        5.22      8.43 o 
  -4  -9   2        0.50        6.78     10.93 o 
  -3  -9   2      330.37      298.18     26.04 o 
  -2  -9   2      854.58      815.39     18.38 o 
  -1  -9   2       47.49       50.70      8.83 o 
   0  -9   2        3.61       15.70      9.22 o 
   1  -9   2       29.74       21.01     10.05 o 
   2  -9   2      228.48      232.43     10.34 o 
   3  -9   2      288.53      298.85     11.22 o 
   4  -9   2       61.34       63.39     11.17 o 
  -9  -8   2       98.27       92.03      7.98 o 
  -8  -8   2       87.00       82.26      7.66 o 
  -7  -8   2      180.00      191.38     23.80 o 
  -6  -8   2        2.08        0.08      7.77 o 
  -5  -8   2       33.63       26.31      7.50 o 
  -4  -8   2      183.69      165.61     21.94 o 
  -3  -8   2      917.15      855.57     68.39 o 
  -2  -8   2      139.69      170.89      8.18 o 
  -1  -8   2        5.74       11.34     12.52 o 
   0  -8   2      340.16      318.20     14.41 o 
   1  -8   2      147.16      165.76      9.34 o 
   2  -8   2      779.28      809.78     12.98 o 
   3  -8   2      266.93      271.40     10.17 o 
   4  -8   2       96.42      105.54     11.61 o 
   5  -8   2        0.72        6.08     11.24 o 
   6  -8   2       71.91       77.68     11.50 o 
 -10  -7   2       39.84       53.63      7.88 o 
  -9  -7   2        2.33        7.23     10.07 o 
  -8  -7   2       14.91       32.43      7.28 o 
  -7  -7   2      872.44      864.39     96.13 o 
  -6  -7   2       78.43       88.71      8.21 o 
  -5  -7   2      281.09      290.15     45.75 o 
  -4  -7   2      380.07      359.35     21.69 o 
  -3  -7   2      756.55      714.76     70.40 o 
  -2  -7   2      379.21      363.46     22.71 o 
  -1  -7   2       17.39       17.87      6.96 o 
   0  -7   2        9.13       11.08      7.66 o 
   1  -7   2      178.58      180.67      9.09 o 
   2  -7   2      530.86      532.00     10.32 o 
   3  -7   2      363.90      351.00     14.42 o 
   4  -7   2       77.49       72.03     10.00 o 
   5  -7   2       18.53       14.48     10.72 o 
   6  -7   2       46.16       39.98     11.60 o 
   7  -7   2       51.46       32.91     16.90 o 
 -10  -6   2       32.26       48.60     14.15 o 
  -9  -6   2        9.37       13.51      7.45 o 
  -8  -6   2      458.84      450.52     17.53 o 
  -7  -6   2      381.09      394.52     18.18 o 
  -6  -6   2      118.37      128.02     20.11 o 
  -5  -6   2      192.00      174.53     17.04 o 
  -4  -6   2      555.46      559.47     49.23 o 
  -3  -6   2     2067.82     2048.72    171.41 o 
  -2  -6   2        0.42        1.92      6.72 o 
  -1  -6   2       84.68       83.94      9.26 o 
   0  -6   2       13.95       21.52      7.09 o 
   1  -6   2      313.77      314.03      8.50 o 
   2  -6   2      224.43      219.43      8.95 o 
   3  -6   2       88.72       90.21      9.03 o 
   4  -6   2      103.63       99.72      9.56 o 
   5  -6   2       88.71      109.14     10.77 o 
   6  -6   2       75.88       86.72     10.73 o 
   7  -6   2        6.54       23.07     11.41 o 
   8  -6   2       15.37       12.89     12.29 o 
 -11  -5   2       61.96       68.51     10.86 o 
 -10  -5   2       67.25       64.80      9.84 o 
  -9  -5   2       53.60       66.93      7.59 o 
  -8  -5   2       50.99       56.82      7.06 o 
  -7  -5   2      147.29      157.13      7.22 o 
  -6  -5   2       29.93       32.04      7.72 o 
  -5  -5   2       66.31       69.58     10.75 o 
  -4  -5   2     2682.16     2717.13    264.10 o 
  -3  -5   2      215.23      218.34     21.48 o 
  -2  -5   2      545.70      603.32     34.91 o 
  -1  -5   2        3.12        8.30      6.22 o 
   0  -5   2      819.36      710.05     19.78 o 
   1  -5   2     1662.16     1597.12     16.26 o 
   2  -5   2        3.93       -0.25      8.04 o 
   3  -5   2        5.21        9.91      8.34 o 
   4  -5   2        6.60        9.64      8.83 o 
   5  -5   2       22.45       33.77     10.14 o 
   6  -5   2      148.50      149.06     11.95 o 
   7  -5   2      169.70      156.57     11.52 o 
   8  -5   2      110.29      106.35     12.26 o 
   9  -5   2        0.39       27.21     12.82 o 
 -11  -4   2      111.89      118.16     11.24 o 
 -10  -4   2       79.98       84.80     10.65 o 
  -9  -4   2        8.67       15.18      9.29 o 
  -8  -4   2       64.57       71.32      7.01 o 
  -7  -4   2      291.17      286.39      9.26 o 
  -6  -4   2      802.79      792.97     31.43 o 
  -5  -4   2      832.43      878.45     89.88 o 
  -4  -4   2      315.19      313.28     17.52 o 
  -3  -4   2       59.43       87.11     14.99 o 
  -2  -4   2        0.57       11.09      6.37 o 
  -1  -4   2     2636.51     2548.77    119.65 o 
   0  -4   2     3761.05     3471.96     52.49 o 
   1  -4   2     1202.53     1239.68     18.73 o 
   2  -4   2      705.68      749.50      9.95 o 
   3  -4   2      203.10      224.06      9.24 o 
   4  -4   2     1676.92     1747.90     15.93 o 
   5  -4   2      139.28      137.35     10.17 o 
   6  -4   2      333.47      373.55     16.51 o 
   7  -4   2      599.93      613.00     52.10 o 
   8  -4   2       17.45       22.46     10.97 o 
   9  -4   2      198.28      191.30     12.32 o 
 -11  -3   2       60.73       60.25     11.66 o 
 -10  -3   2       60.71       64.20     10.29 o 
  -9  -3   2        2.63        3.25      9.93 o 
  -8  -3   2     1022.93      994.00     21.62 o 
  -7  -3   2     1305.77     1345.62     13.92 o 
  -6  -3   2       15.96       11.41      6.01 o 
  -5  -3   2      957.75      950.01     60.00 o 
  -4  -3   2      575.99      571.77     33.54 o 
  -3  -3   2     2610.63     2904.35    163.02 o 
  -2  -3   2     1475.96     1426.23     74.54 o 
  -1  -3   2      486.75      475.19     16.03 o 
   0  -3   2     6484.03     6169.74    141.90 o 
   1  -3   2      983.61      919.17     10.16 o 
   2  -3   2       34.28       26.94      7.56 o 
   3  -3   2     1679.52     1641.01     14.75 o 
   4  -3   2     1192.91     1246.97     28.28 o 
   5  -3   2      228.72      231.66      9.87 o 
   6  -3   2      149.09      166.59     17.47 o 
   7  -3   2      179.18      175.83     13.10 o 
   8  -3   2       81.12       76.91     10.97 o 
   9  -3   2      106.41      114.65     10.62 o 
  10  -3   2       28.37       41.91     11.02 o 
 -11  -2   2       44.71       32.15     13.30 o 
 -10  -2   2       39.00       33.66     10.82 o 
  -9  -2   2        4.86       13.38     10.05 o 
  -8  -2   2      710.33      757.14     24.65 o 
  -7  -2   2      214.10      218.48      9.43 o 
  -6  -2   2       30.87       39.63      7.87 o 
  -5  -2   2     2259.82     2327.26     72.82 o 
  -4  -2   2       61.13       47.94      7.28 o 
  -3  -2   2     2386.19     2582.00    106.02 o 
  -2  -2   2       13.88        7.85      5.98 o 
  -1  -2   2     2887.19     2845.09     91.36 o 
   0  -2   2     1156.12     1055.90     10.84 o 
   1  -2   2      532.75      515.60     13.72 o 
   2  -2   2      515.09      562.84     10.14 o 
   3  -2   2        6.62       18.30      8.80 o 
   4  -2   2     1429.77     1410.84     65.09 o 
   5  -2   2      266.83      277.30     25.14 o 
   6  -2   2      152.79      175.85     14.32 o 
   7  -2   2        5.70        8.12      9.93 o 
   8  -2   2       37.62       48.35      8.49 o 
   9  -2   2      132.68      138.05      9.64 o 
  10  -2   2       49.36       56.50     10.18 o 
 -11  -1   2      139.33      128.36     11.65 o 
 -10  -1   2        3.34       31.36     14.53 o 
  -9  -1   2       27.53       42.65     10.00 o 
  -8  -1   2      354.03      357.44     10.65 o 
  -7  -1   2      435.19      430.12     10.27 o 
  -6  -1   2      726.22      775.45     10.36 o 
  -5  -1   2       39.85       50.59      7.82 o 
  -4  -1   2      169.57      183.70     12.24 o 
  -3  -1   2      133.20      118.05      7.36 o 
  -2  -1   2     1950.87     1987.95     43.10 o 
  -1  -1   2     1987.05     2022.36     16.65 o 
   0  -1   2     1148.40     1202.37     13.33 o 
   1  -1   2     2296.59     2196.84     53.57 o 
   2  -1   2      149.36      126.94      9.92 o 
   3  -1   2     3410.56     3461.35     64.94 o 
   4  -1   2        2.65        2.33      7.93 o 
   5  -1   2       19.25       27.77      7.98 o 
   6  -1   2      411.00      411.04     14.04 o 
   7  -1   2      101.70      100.92      7.81 o 
   8  -1   2      180.61      180.46      8.48 o 
   9  -1   2       22.51       24.59      9.10 o 
  10  -1   2       30.69       40.43      9.42 o 
  11  -1   2        3.00       -0.13     10.47 o 
 -11   0   2        0.41        2.55     11.56 o 
 -10   0   2       14.46       24.41     25.93 o 
  -9   0   2      130.72      135.83     10.05 o 
  -8   0   2      157.45      166.42     13.59 o 
  -7   0   2      111.54      116.28      9.26 o 
  -6   0   2      293.79      273.95      9.26 o 
  -5   0   2       91.73       93.80      7.93 o 
  -4   0   2     3062.91     3264.24     79.26 o 
  -3   0   2      356.12      335.68      8.63 o 
  -2   0   2     1037.86     1063.59     17.46 o 
  -1   0   2      733.13      784.71     16.06 o 
   0   0   2        2.26        5.94     11.17 o 
   1   0   2     1813.40     1863.07     35.46 o 
   2   0   2      489.85      446.06     12.41 o 
   3   0   2     1796.64     1830.00     18.66 o 
   4   0   2      495.88      526.45      8.68 o 
   5   0   2      107.42      111.81      7.27 o 
   6   0   2      337.39      353.31      8.24 o 
   7   0   2       88.44       81.40      7.97 o 
   8   0   2      183.23      189.38      8.68 o 
   9   0   2      277.05      290.62      9.23 o 
  10   0   2       46.14       51.48      9.33 o 
  11   0   2       32.47       37.22      9.93 o 
 -11   1   2       18.31       11.73     11.64 o 
 -10   1   2       42.07       39.72     10.50 o 
  -9   1   2      221.85      227.09     26.66 o 
  -8   1   2        4.94       14.76     13.46 o 
  -7   1   2       45.37       30.51      8.48 o 
  -6   1   2       39.26       50.18      6.93 o 
  -5   1   2      702.44      619.54     20.46 o 
  -4   1   2     3312.79     3666.48    215.77 o 
  -3   1   2     3370.60     3622.87     40.91 o 
  -2   1   2     3048.36     3492.25     38.17 o 
  -1   1   2      632.71      731.35     14.59 o 
   0   1   2      109.21      115.92      6.72 o 
   1   1   2     1065.45     1079.69     10.08 o 
   2   1   2    24947.52    27686.27    575.29 o 
   3   1   2    13668.66    14970.35    201.48 o 
   4   1   2       56.86       52.48      6.09 o 
   5   1   2     1672.69     1728.37     35.59 o 
   6   1   2     2586.81     2619.02     56.29 o 
   7   1   2      534.31      530.63     12.60 o 
   8   1   2       63.44       68.18      7.68 o 
   9   1   2      169.07      171.21     10.83 o 
  10   1   2        8.82       18.65      9.07 o 
  11   1   2       80.22       69.96      9.89 o 
 -10   2   2      156.40      140.12     24.50 o 
  -9   2   2       76.97       77.76     10.07 o 
  -8   2   2        1.56       -0.38      7.75 o 
  -7   2   2       21.50       26.15      9.12 o 
  -6   2   2       97.97       89.84      9.30 o 
  -5   2   2     1251.04     1257.88     30.13 o 
  -4   2   2     1228.27     1299.59     46.89 o 
  -3   2   2     9012.55    10803.83     68.85 o 
  -2   2   2      101.39       88.34      6.97 o 
  -1   2   2     7135.52     7194.17    230.25 o 
   0   2   2      105.18       84.59      6.55 o 
   1   2   2     4197.56     4002.92     74.32 o 
   3   2   2       63.65       57.80      4.91 o 
   4   2   2     1916.25     1954.31     32.91 o 
   5   2   2      620.38      608.10     13.81 o 
   6   2   2     1291.94     1260.33     34.13 o 
   7   2   2      461.01      458.13     10.70 o 
   8   2   2        0.37        2.11      7.07 o 
   9   2   2        5.88       11.21      7.41 o 
  10   2   2       26.48       31.41      9.78 o 
  11   2   2       22.47       22.36     13.76 o 
  12   2   2       12.97       17.27     14.82 o 
 -10   3   2       74.66       69.23     15.16 o 
  -9   3   2       81.05       71.84      8.88 o 
  -8   3   2        4.58       16.93     10.55 o 
  -7   3   2       43.92       53.46      9.28 o 
  -6   3   2      264.03      264.60      9.51 o 
  -5   3   2      530.15      543.60     38.59 o 
  -4   3   2      466.91      454.07     30.71 o 
  -3   3   2      258.31      244.58      7.58 o 
  -2   3   2      248.91      215.15     15.36 o 
  -1   3   2       28.70       20.54      6.35 o 
   0   3   2      139.12      158.81      6.65 o 
   1   3   2     4790.17     4272.50    134.47 o 
   2   3   2     2577.22     2343.39     94.14 o 
   3   3   2        8.52       15.20      5.18 o 
   4   3   2       18.34       20.68      5.48 o 
   5   3   2      527.28      482.71     15.09 o 
   6   3   2     1210.08     1140.64     38.82 o 
   7   3   2      130.71      132.27      6.86 o 
   8   3   2       38.82       40.33      8.49 o 
   9   3   2       94.79       94.15      9.38 o 
  10   3   2       77.98       79.99     10.53 o 
  11   3   2       10.14       17.81     11.25 o 
  12   3   2        3.91        8.35     14.09 o 
  -9   4   2       11.68       16.40     11.73 o 
  -8   4   2        2.80        8.11     10.97 o 
  -7   4   2       12.18       11.87     10.01 o 
  -6   4   2      604.53      570.87     45.98 o 
  -5   4   2      150.22      162.17     14.86 o 
  -4   4   2        1.31        3.38      7.87 o 
  -3   4   2       33.50       51.41      7.19 o 
  -2   4   2       35.13       31.25      6.79 o 
  -1   4   2     1168.41     1075.04     69.07 o 
   0   4   2      152.04      119.83     10.20 o 
   1   4   2      150.52      130.05      9.44 o 
   2   4   2      114.11      119.31      6.43 o 
   3   4   2       81.55       89.77      5.47 o 
   4   4   2      629.44      554.13     11.92 o 
   5   4   2     1001.78      972.98     22.98 o 
   6   4   2      111.32      107.07      6.12 o 
   7   4   2        6.96       11.83      6.28 o 
   8   4   2        2.75       15.33      6.89 o 
   9   4   2      144.31      144.29      9.32 o 
  10   4   2      152.15      140.58     19.39 o 
  11   4   2       20.44       41.73     11.07 o 
  12   4   2        1.22        1.82     12.96 o 
  -9   5   2        8.77       11.90     12.60 o 
  -8   5   2       77.31       76.71     15.71 o 
  -7   5   2      179.18      180.13     16.24 o 
  -6   5   2      178.88      202.45     24.08 o 
  -5   5   2      243.29      226.60     10.13 o 
  -4   5   2       88.70       94.46      8.07 o 
  -3   5   2     1063.74     1080.21     65.42 o 
  -2   5   2     3182.02     3140.13    191.99 o 
  -1   5   2       95.12       96.36      6.91 o 
   0   5   2      553.01      509.34     39.33 o 
   1   5   2       52.31       31.28      6.09 o 
   2   5   2      970.80      914.30     28.44 o 
   3   5   2      173.53      137.58      6.63 o 
   4   5   2       76.07       63.89      5.68 o 
   5   5   2     1424.79     1371.93     21.29 o 
   6   5   2      284.22      295.36      6.66 o 
   7   5   2        4.48        3.50      6.32 o 
   8   5   2      171.63      181.44      7.12 o 
   9   5   2      184.41      183.43      7.97 o 
  10   5   2       61.06       46.07      9.73 o 
  11   5   2       21.64       24.69     10.53 o 
  12   5   2        0.00       33.09     12.59 o 
  -8   6   2      160.33      153.77     16.01 o 
  -7   6   2      222.81      249.55     22.13 o 
  -6   6   2       16.21       19.88     10.59 o 
  -5   6   2      212.22      221.81     10.07 o 
  -4   6   2        0.43        5.04      9.13 o 
  -3   6   2     1441.43     1467.63     78.29 o 
  -2   6   2     1547.37     1595.04    103.70 o 
  -1   6   2     2361.40     2312.43    189.43 o 
   0   6   2     2067.05     1871.00    144.16 o 
   1   6   2     1989.96     2005.88    135.70 o 
   2   6   2     2117.59     2076.29     50.75 o 
   3   6   2       27.82       12.19      6.65 o 
   4   6   2     2207.31     2098.97     55.38 o 
   5   6   2      928.46      978.11     27.25 o 
   6   6   2        9.23       17.21      6.30 o 
   7   6   2       30.09       41.09      6.79 o 
   8   6   2      279.04      257.97     12.35 o 
   9   6   2      174.97      174.80      7.81 o 
  10   6   2        2.46        7.85      7.79 o 
  11   6   2       41.71       58.91     11.58 o 
  -7   7   2      190.66      222.52     38.08 o 
  -6   7   2        7.60       -0.64     10.92 o 
  -5   7   2        2.40       29.98      9.69 o 
  -4   7   2        6.00       19.53      8.86 o 
  -3   7   2     1523.05     1548.27     81.55 o 
  -2   7   2     2829.61     2748.01    201.81 o 
  -1   7   2      641.58      585.35     33.22 o 
   0   7   2      190.51      178.66      7.18 o 
   1   7   2      794.09      769.23     47.27 o 
   2   7   2     1186.86     1156.20     19.40 o 
   3   7   2     1059.35     1039.90      9.64 o 
   4   7   2      187.86      178.97      7.81 o 
   5   7   2      179.99      204.84      8.96 o 
   6   7   2       13.30        7.38      6.70 o 
   7   7   2        4.03       10.01      6.72 o 
   8   7   2      248.37      244.80      7.92 o 
   9   7   2       21.73       32.06      7.47 o 
  10   7   2        0.55       25.79      9.26 o 
  11   7   2       28.96       39.83      9.46 o 
  -6   8   2        3.90       18.30     11.66 o 
  -5   8   2       12.78       10.72     10.79 o 
  -4   8   2      161.24      164.36     19.58 o 
  -3   8   2      229.05      241.63      9.41 o 
  -2   8   2       12.12       11.77     13.32 o 
  -1   8   2       13.48       13.86     12.50 o 
   0   8   2        0.73       11.53     17.03 o 
   1   8   2      256.05      249.99     19.33 o 
   2   8   2      144.97      146.64     10.12 o 
   3   8   2      381.66      373.86      8.20 o 
   4   8   2       53.76       50.62      7.71 o 
   5   8   2      165.70      161.73      8.07 o 
   6   8   2       34.15       47.56     11.88 o 
   7   8   2        1.82       12.20      8.01 o 
   8   8   2       93.57       98.26      7.22 o 
   9   8   2        5.40       19.56      7.85 o 
  10   8   2        0.01        5.77      8.44 o 
  11   8   2        0.24       10.26      9.02 o 
  -5   9   2        3.94        3.68     16.83 o 
  -4   9   2      108.17      116.47     13.86 o 
  -3   9   2        3.23       10.59     12.05 o 
  -2   9   2        1.19        9.08      8.38 o 
  -1   9   2       40.29       39.21      8.04 o 
   0   9   2       61.08       55.54      7.98 o 
   1   9   2      220.19      208.06     19.27 o 
   2   9   2      117.21      112.84      7.87 o 
   3   9   2      252.18      250.32      7.85 o 
   4   9   2        0.71       -2.20      9.86 o 
   5   9   2      137.40      142.15      8.52 o 
   6   9   2      137.86      139.35      9.35 o 
   7   9   2      134.83      146.23     10.55 o 
   8   9   2        7.42       11.80      7.45 o 
   9   9   2        1.81        6.53      9.80 o 
  10   9   2        1.65        8.81      9.53 o 
  -4  10   2       18.41        2.43     10.35 o 
  -3  10   2        8.83       21.66      9.57 o 
  -2  10   2        1.32        0.98      8.94 o 
  -1  10   2      155.22      159.54      8.78 o 
   0  10   2      156.14      161.07      8.58 o 
   1  10   2       53.38       62.16      8.67 o 
   2  10   2      327.38      333.67     16.47 o 
   3  10   2        9.66       15.76     13.94 o 
   4  10   2       55.20       66.27      8.22 o 
   5  10   2       12.09       15.20     10.88 o 
   6  10   2      322.49      343.15     14.31 o 
   7  10   2      291.62      299.24      9.58 o 
   8  10   2       20.86       25.25      8.56 o 
   9  10   2        0.34        6.44      8.54 o 
  -2  11   2        3.15        9.37      9.74 o 
  -1  11   2       60.43       66.43      9.34 o 
   0  11   2      237.87      235.01     10.02 o 
   1  11   2      236.00      243.16     14.71 o 
   2  11   2      124.43      118.86      9.10 o 
   3  11   2       17.20       19.97      9.12 o 
   4  11   2      116.98      111.91     20.15 o 
   5  11   2       28.17       57.56     25.15 o 
   6  11   2      152.48      149.35      8.13 o 
   7  11   2      120.24      138.89      8.40 o 
   8  11   2        3.58       27.13      8.75 o 
   1  12   2       14.28       25.40      9.60 o 
   2  12   2        0.86       14.17      9.56 o 
   3  12   2       23.68       35.01      9.72 o 
   4  12   2       66.60       75.21      9.43 o 
   5  12   2       35.16       39.72      9.09 o 
  -3 -11   3       37.84       33.34     10.54 o 
  -2 -11   3       56.45       55.55     10.24 o 
  -6 -10   3       72.20       80.75      9.84 o 
  -5 -10   3       66.21       58.70      9.64 o 
  -4 -10   3       11.45       16.21      9.37 o 
  -3 -10   3      192.39      193.39     11.01 o 
  -2 -10   3      389.89      407.83     31.35 o 
  -1 -10   3        0.42        1.91      9.75 o 
   0 -10   3        0.13       14.78     20.02 o 
   1 -10   3        0.40       -6.71     10.28 o 
   2 -10   3      161.11      153.59     14.72 o 
  -8  -9   3       35.29       51.09      9.26 o 
  -7  -9   3       62.12       76.13     30.50 o 
  -6  -9   3        8.54       21.92      9.10 o 
  -5  -9   3        0.78       13.19      8.83 o 
  -4  -9   3       83.86      100.20     22.65 o 
  -3  -9   3      374.28      352.62     17.56 o 
  -2  -9   3       66.00       60.72      8.82 o 
  -1  -9   3       83.51       61.68      9.05 o 
   0  -9   3        6.03       23.56     11.69 o 
   1  -9   3      275.36      288.61     10.17 o 
   2  -9   3      211.99      244.09     11.36 o 
   3  -9   3       28.09       38.95     10.64 o 
   4  -9   3       35.41       38.81     20.61 o 
  -9  -8   3       11.11        4.21      8.01 o 
  -8  -8   3       40.91       53.34      7.67 o 
  -7  -8   3       25.84       18.68      9.00 o 
  -6  -8   3      108.78      106.42     19.45 o 
  -5  -8   3      153.99      137.08     17.15 o 
  -4  -8   3       64.70       66.04      8.12 o 
  -3  -8   3       17.48       21.11      8.28 o 
  -2  -8   3        0.66        5.66     12.02 o 
  -1  -8   3       16.70       17.09      8.44 o 
   0  -8   3      148.59      149.17     10.90 o 
   1  -8   3       92.76      125.91      9.99 o 
   2  -8   3       10.31       16.22     10.26 o 
   3  -8   3       92.83       89.56     10.63 o 
   4  -8   3        0.31        9.23     11.05 o 
   5  -8   3       94.45      102.39     12.06 o 
   6  -8   3       99.11       92.16     12.69 o 
 -10  -7   3       81.28       79.82     17.38 o 
  -9  -7   3        5.22       11.10      7.61 o 
  -8  -7   3       22.10       41.22      7.37 o 
  -7  -7   3      118.13      129.54     23.21 o 
  -6  -7   3       53.01       69.61      7.89 o 
  -5  -7   3       32.21       26.85      7.37 o 
  -4  -7   3      315.41      306.21     42.28 o 
  -3  -7   3        1.98       15.46      7.44 o 
  -2  -7   3      917.39      872.79     53.58 o 
  -1  -7   3       25.19       29.80      7.77 o 
   0  -7   3       22.12       40.31     17.94 o 
   1  -7   3      258.97      278.23      9.03 o 
   2  -7   3      135.28      154.09      9.98 o 
   3  -7   3        0.07       10.84      9.98 o 
   4  -7   3      103.67      118.49     10.47 o 
   5  -7   3      199.30      204.15     15.45 o 
   6  -7   3      175.14      176.02     12.16 o 
   7  -7   3       66.79       82.31     19.50 o 
 -10  -6   3       26.87       39.80      9.92 o 
  -9  -6   3        0.47       10.51      7.57 o 
  -8  -6   3       19.54       26.49      7.59 o 
  -7  -6   3       28.78       40.52      8.57 o 
  -6  -6   3       56.86       50.18     13.20 o 
  -5  -6   3      909.58      937.46    106.56 o 
  -4  -6   3     1295.52     1317.35    144.30 o 
  -3  -6   3      839.63      842.09     87.31 o 
  -2  -6   3      455.12      471.06     14.68 o 
  -1  -6   3        4.78        8.20      7.06 o 
   0  -6   3     1656.46     1571.92     55.70 o 
   1  -6   3       45.45       63.43      8.59 o 
   2  -6   3       52.74       57.53      8.69 o 
   3  -6   3       64.65       64.95      9.80 o 
   4  -6   3      130.06      144.63     10.77 o 
   5  -6   3      591.50      595.15     22.60 o 
   6  -6   3      143.75      140.77     11.49 o 
   7  -6   3       93.68      105.85     18.54 o 
   8  -6   3        1.20        1.75     12.75 o 
 -10  -5   3       31.37       47.39      9.97 o 
  -9  -5   3       65.43       75.01     17.92 o 
  -8  -5   3        1.63       14.02      7.18 o 
  -7  -5   3      507.77      495.18     22.48 o 
  -6  -5   3      344.16      376.14     31.74 o 
  -5  -5   3      757.30      814.62     96.58 o 
  -4  -5   3      267.85      280.65     36.51 o 
  -3  -5   3      206.20      217.67     16.87 o 
  -2  -5   3      499.25      489.02     23.23 o 
  -1  -5   3     1351.72     1276.29     32.16 o 
   0  -5   3     1122.47     1112.83     30.72 o 
   1  -5   3       30.68       33.87      7.60 o 
   2  -5   3        1.86        9.66      8.33 o 
   3  -5   3       76.71       94.87      9.20 o 
   4  -5   3      227.53      239.63     10.41 o 
   5  -5   3      129.88      118.29     10.92 o 
   6  -5   3      214.30      215.34     11.56 o 
   7  -5   3       35.78       30.81     11.37 o 
   8  -5   3        0.59        1.68     11.66 o 
   9  -5   3       17.28       21.23     14.69 o 
 -11  -4   3       68.02       63.07     11.57 o 
 -10  -4   3        0.23       12.52     10.62 o 
  -9  -4   3       21.19       37.55      9.50 o 
  -8  -4   3       32.77       28.45      8.91 o 
  -7  -4   3      274.82      280.00     16.13 o 
  -6  -4   3      339.76      347.30     38.79 o 
  -5  -4   3      386.92      391.24     47.29 o 
  -4  -4   3      278.16      319.26     42.99 o 
  -3  -4   3      114.04      110.06     16.67 o 
  -2  -4   3      761.68      742.02     38.00 o 
  -1  -4   3     2203.23     2119.29     81.40 o 
   0  -4   3      532.98      477.47      8.08 o 
   1  -4   3       76.08       67.67     14.05 o 
   2  -4   3       86.61       93.79     10.80 o 
   3  -4   3      722.96      715.01     11.22 o 
   4  -4   3      466.84      488.35     10.92 o 
   5  -4   3       38.56       52.35     10.49 o 
   6  -4   3       46.96       34.02     16.17 o 
   7  -4   3        3.50       -4.65     13.76 o 
   8  -4   3        5.94       21.56     11.89 o 
   9  -4   3       84.45       78.89     12.96 o 
 -11  -3   3       12.10       13.95     12.05 o 
 -10  -3   3       12.83       18.10     10.48 o 
  -9  -3   3       84.64       86.26     10.30 o 
  -8  -3   3       95.33      101.93      9.20 o 
  -7  -3   3       12.47        7.71     10.34 o 
  -6  -3   3      617.72      590.73     29.73 o 
  -5  -3   3      286.08      293.86     26.63 o 
  -4  -3   3     1998.45     2039.54    143.17 o 
  -3  -3   3       10.83       28.02      6.61 o 
  -2  -3   3       16.24        5.45      6.58 o 
  -1  -3   3     4022.10     4033.08    131.62 o 
   0  -3   3       90.63      105.57      6.99 o 
   1  -3   3     1125.58     1131.08     11.10 o 
   2  -3   3      538.77      605.39     18.82 o 
   3  -3   3     3479.01     3596.36    154.77 o 
   4  -3   3      907.56      929.98     13.11 o 
   5  -3   3       96.46      113.53     10.72 o 
   6  -3   3      500.94      494.45     32.59 o 
   7  -3   3      234.86      242.99     21.30 o 
   8  -3   3      191.02      197.99     12.12 o 
   9  -3   3       72.49       72.69     10.70 o 
  10  -3   3        6.19       11.05     11.38 o 
 -11  -2   3        2.70       26.29     11.86 o 
 -10  -2   3        2.25        1.10     14.62 o 
  -9  -2   3      245.70      252.35     11.17 o 
  -8  -2   3       41.72       46.83      9.23 o 
  -7  -2   3       14.94       41.00      9.23 o 
  -6  -2   3        8.65       10.28      8.67 o 
  -5  -2   3      468.12      491.61     19.70 o 
  -4  -2   3       84.95       73.45      9.98 o 
  -3  -2   3      323.99      458.42     13.40 o 
  -2  -2   3     3105.09     3092.41    104.86 o 
  -1  -2   3      228.74      211.25      7.16 o 
   0  -2   3     1864.37     1854.24     14.89 o 
   1  -2   3      729.06      752.55     10.09 o 
   2  -2   3     5281.98     5292.16     32.84 o 
   3  -2   3     2062.42     1890.47    136.78 o 
   4  -2   3      137.79      161.90     10.93 o 
   5  -2   3      130.44      132.76     16.82 o 
   6  -2   3      688.03      705.85     41.64 o 
   7  -2   3     1052.57     1092.43     70.36 o 
   8  -2   3       63.61       65.54      9.70 o 
   9  -2   3       28.02       43.20     10.20 o 
  10  -2   3        0.10        0.37     10.86 o 
 -11  -1   3       28.20       23.74     11.31 o 
 -10  -1   3        0.56       15.38     10.22 o 
  -9  -1   3      376.33      327.04     11.24 o 
  -8  -1   3      246.85      279.00     10.01 o 
  -7  -1   3       10.00       22.01      9.96 o 
  -6  -1   3       10.09       -2.87      8.81 o 
  -5  -1   3      314.37      342.35      8.88 o 
  -4  -1   3      615.55      561.72     12.57 o 
  -3  -1   3     1998.30     2122.70     20.33 o 
  -2  -1   3      397.68      413.19      7.82 o 
  -1  -1   3       21.02       23.27      6.87 o 
   0  -1   3       60.83       55.03      7.15 o 
   1  -1   3      861.01      820.71     12.99 o 
   3  -1   3      257.87      259.01     12.49 o 
   4  -1   3       23.20       29.97     17.67 o 
   5  -1   3       21.83       17.70      8.79 o 
   6  -1   3      769.58      809.34     53.50 o 
   7  -1   3     1568.52     1580.59     67.61 o 
   8  -1   3       96.29      112.08      9.03 o 
   9  -1   3        4.11       16.92      9.86 o 
  10  -1   3        0.93       14.75     10.41 o 
  11  -1   3       52.81       60.83     10.73 o 
 -11   0   3        2.80        4.25     10.43 o 
 -10   0   3      176.45      159.08     10.77 o 
  -9   0   3      483.87      470.98     10.77 o 
  -8   0   3      121.86      106.71     10.81 o 
  -7   0   3      170.85      164.18      9.20 o 
  -6   0   3       29.29       15.95      9.11 o 
  -5   0   3     3228.88     3328.12     41.70 o 
  -4   0   3      888.86      948.04     22.89 o 
  -3   0   3      108.70       99.51      8.08 o 
  -2   0   3     2535.85     2718.28     29.90 o 
  -1   0   3      518.59      508.47     12.94 o 
   0   0   3     1507.13     1490.32     22.04 o 
   1   0   3       71.81       58.24     12.79 o 
   2   0   3     2348.92     2141.39     41.25 o 
   3   0   3     2460.26     2443.43     25.90 o 
   4   0   3      120.67      122.26      8.81 o 
   5   0   3      269.06      259.24      8.49 o 
   6   0   3      400.35      391.79      8.90 o 
   7   0   3      210.83      215.15      8.59 o 
   8   0   3      230.55      235.77      9.48 o 
   9   0   3        0.29       -5.28      9.46 o 
  10   0   3        4.27        8.11      9.77 o 
  11   0   3       25.33       33.68     10.37 o 
 -10   1   3       88.01      101.39     12.30 o 
  -9   1   3       46.68       45.75     10.97 o 
  -8   1   3       70.47       49.97      9.69 o 
  -7   1   3       60.51       62.53      8.37 o 
  -6   1   3      789.32      736.04     35.31 o 
  -5   1   3      584.66      580.09     13.21 o 
  -4   1   3      981.18      938.80     19.90 o 
  -3   1   3     1278.45     1137.64     23.16 o 
  -2   1   3      866.39      905.45     25.80 o 
   0   1   3      355.07      447.41     12.51 o 
   1   1   3      990.27     1056.37     13.11 o 
   2   1   3       43.87       71.56      8.53 o 
   3   1   3        2.20        8.09      9.87 o 
   4   1   3      763.96      864.67      8.78 o 
   5   1   3      450.36      459.96      9.98 o 
   6   1   3     1844.22     1841.83     37.08 o 
   7   1   3       34.66       31.56      7.95 o 
   8   1   3        0.91        6.64      8.16 o 
   9   1   3        0.43        2.06      8.36 o 
  10   1   3       48.64       53.30      8.95 o 
  11   1   3       80.67       75.66     10.09 o 
 -10   2   3       46.70       36.09     10.49 o 
  -9   2   3        0.20        0.86      9.20 o 
  -8   2   3        1.66       -1.20      9.53 o 
  -7   2   3       61.05       89.68     16.01 o 
  -6   2   3      368.82      361.87     12.39 o 
  -5   2   3      438.97      424.70     12.09 o 
  -4   2   3      356.29      375.68     11.65 o 
  -3   2   3        5.51        5.01     10.39 o 
  -2   2   3     2909.00     3195.44     28.06 o 
  -1   2   3     1475.06     1530.87     17.61 o 
   0   2   3     7036.28     6791.78     86.59 o 
   1   2   3       71.67      104.50      5.28 o 
   2   2   3     7187.38     6849.15    342.19 o 
   3   2   3       53.21       57.89      5.39 o 
   4   2   3      310.83      303.94      6.15 o 
   5   2   3     7838.20     8171.73    141.27 o 
   6   2   3      138.54      127.81      6.63 o 
   7   2   3      863.24      882.52     18.43 o 
   8   2   3      291.08      276.98      7.89 o 
   9   2   3       60.33       81.03     14.03 o 
  10   2   3       74.20       94.58     10.13 o 
  11   2   3       41.85       46.62      9.29 o 
  12   2   3       20.78       23.83     14.59 o 
 -10   3   3        5.21       19.10     11.34 o 
  -9   3   3       32.92       39.95      9.85 o 
  -8   3   3       13.57       21.27     12.44 o 
  -7   3   3      280.67      258.77     13.71 o 
  -6   3   3      307.38      314.41     10.17 o 
  -5   3   3       51.65       54.32      9.12 o 
  -4   3   3       40.46       49.23      8.91 o 
  -3   3   3      618.31      682.16     43.01 o 
  -2   3   3     5764.18     6284.38    242.60 o 
  -1   3   3     1703.52     1644.13     68.63 o 
   0   3   3      418.26      342.78      7.58 o 
   1   3   3      432.80      459.93     14.17 o 
   2   3   3     7074.32     6545.55    186.97 o 
   3   3   3     2460.58     2324.48     53.82 o 
   4   3   3     1351.14     1274.58     22.53 o 
   5   3   3      533.78      581.63     44.15 o 
   6   3   3      221.82      221.21      6.49 o 
   7   3   3      267.62      268.86      9.07 o 
   8   3   3      123.20      125.60      7.10 o 
   9   3   3      194.43      194.10      7.76 o 
  10   3   3       24.39       29.22     10.34 o 
  11   3   3       41.21       37.21     17.31 o 
  12   3   3       11.15       -0.48     14.05 o 
  -9   4   3        1.23        4.08     10.23 o 
  -8   4   3       41.08       39.13     11.50 o 
  -7   4   3      454.87      452.93     18.75 o 
  -6   4   3      238.83      244.72     10.45 o 
  -5   4   3       14.53       16.68      9.46 o 
  -4   4   3       29.44       22.06      9.22 o 
  -3   4   3     1591.38     1681.65     67.53 o 
  -2   4   3     1234.80     1168.77     61.31 o 
  -1   4   3        9.12       21.20      6.76 o 
   0   4   3      361.89      351.77     23.79 o 
   1   4   3      330.87      352.89     13.04 o 
   2   4   3     2116.95     1993.51     55.42 o 
   3   4   3      309.36      284.52      6.12 o 
   4   4   3      796.02      710.09     14.20 o 
   5   4   3      731.63      711.42     34.47 o 
   6   4   3        2.03        1.35      5.89 o 
   7   4   3      155.50      158.34      7.05 o 
   8   4   3      267.73      261.05      7.85 o 
   9   4   3      196.54      190.73      9.60 o 
  10   4   3       22.17       17.48      9.91 o 
  11   4   3       12.33       28.46     10.98 o 
  12   4   3        0.21        5.37     11.75 o 
  -9   5   3       50.29       66.58     15.84 o 
  -8   5   3      221.89      197.52     15.94 o 
  -7   5   3      136.66      123.74     11.92 o 
  -6   5   3       95.10       80.54     10.57 o 
  -5   5   3       69.15       84.62     14.75 o 
  -4   5   3      184.56      186.06      8.28 o 
  -3   5   3      508.49      480.53     25.08 o 
  -2   5   3      162.74      165.79      8.54 o 
  -1   5   3     1295.42     1308.40     98.34 o 
   0   5   3      342.57      320.58     20.70 o 
   1   5   3     1231.05     1116.42     53.96 o 
   2   5   3        4.44       13.60      6.51 o 
   3   5   3       99.89       84.55      6.16 o 
   4   5   3     1059.75      993.06      8.37 o 
   5   5   3       73.82       76.96      7.79 o 
   6   5   3       16.02       17.33      6.14 o 
   7   5   3       31.23       44.33      6.70 o 
   8   5   3      431.32      404.84     12.76 o 
   9   5   3       64.78       66.53      7.66 o 
  10   5   3        2.77        0.84      9.51 o 
  11   5   3        1.23        7.18     15.02 o 
  12   5   3       18.01        5.18     11.67 o 
  -8   6   3      113.63       85.86     13.15 o 
  -7   6   3       52.15       59.11     11.56 o 
  -6   6   3        7.11        1.44     10.93 o 
  -5   6   3       11.59       29.83     11.58 o 
  -4   6   3      159.64      163.55     10.50 o 
  -3   6   3       93.94       93.48      8.08 o 
  -2   6   3      351.80      334.51     12.17 o 
  -1   6   3      355.74      338.64     23.36 o 
   0   6   3      232.08      217.05     16.45 o 
   1   6   3      649.71      580.33     29.14 o 
   2   6   3       10.65        9.40      6.76 o 
   3   6   3      343.02      311.48      7.49 o 
   4   6   3       77.86       78.45      6.30 o 
   5   6   3        5.25       10.49      6.00 o 
   6   6   3        2.62        6.83      6.58 o 
   7   6   3      522.02      514.65     21.74 o 
   8   6   3      532.72      518.84     22.17 o 
   9   6   3       33.80       38.71      7.43 o 
  10   6   3        9.16       17.66      8.47 o 
  11   6   3       90.53       79.79     11.98 o 
  -7   7   3        1.20        8.24     12.06 o 
  -6   7   3       43.69       44.35     11.54 o 
  -5   7   3      107.34      101.31     13.50 o 
  -4   7   3       86.34      111.47      9.02 o 
  -3   7   3       28.66       26.28      8.39 o 
  -2   7   3       53.19       65.79      8.13 o 
  -1   7   3      320.34      319.32     24.46 o 
   0   7   3      530.67      495.69     46.68 o 
   1   7   3     2382.16     2236.88    144.00 o 
   2   7   3      953.60      893.59     48.01 o 
   3   7   3       20.04       28.42      6.89 o 
   4   7   3      252.24      271.60     10.94 o 
   5   7   3       76.33       70.34      6.65 o 
   6   7   3      275.37      271.31      7.55 o 
   7   7   3     1047.78     1065.27     15.27 o 
   8   7   3       31.46       22.32      7.54 o 
   9   7   3       16.32       15.32      7.52 o 
  10   7   3        4.39        6.46      8.09 o 
  11   7   3      128.88      113.21      9.06 o 
  -6   8   3       50.82       48.39     12.11 o 
  -5   8   3      456.48      445.13     21.06 o 
  -4   8   3       64.88       78.60     21.24 o 
  -3   8   3       73.95       66.67     10.58 o 
  -2   8   3      147.77      133.71     24.18 o 
  -1   8   3       95.13       95.40      8.08 o 
   0   8   3     2647.57     2417.47    214.35 o 
   1   8   3      190.74      179.25     26.05 o 
   2   8   3       38.46       44.52      7.63 o 
   3   8   3       50.99       51.08      7.73 o 
   4   8   3      434.01      403.14      8.69 o 
   5   8   3      400.06      405.02      7.74 o 
   6   8   3      115.00      126.86      7.40 o 
   7   8   3      174.80      171.17      7.50 o 
   8   8   3        0.50        8.74      7.92 o 
   9   8   3       21.63       21.66      8.19 o 
  10   8   3        1.02        9.40      8.06 o 
  11   8   3       83.66       82.92      9.46 o 
  -5   9   3       22.19       51.63     10.95 o 
  -4   9   3       44.44       47.03      9.82 o 
  -3   9   3        5.18       -2.66      9.12 o 
  -2   9   3       26.27       31.76      8.61 o 
  -1   9   3       77.31       72.56      7.70 o 
   0   9   3       16.34       22.32     12.87 o 
   1   9   3       84.59       82.27     12.25 o 
   2   9   3      152.79      157.50      8.03 o 
   3   9   3        0.72       -7.27      7.93 o 
   4   9   3       91.90      105.90      7.83 o 
   5   9   3       99.85      102.58      7.34 o 
   6   9   3      319.37      304.46      9.14 o 
   7   9   3       24.42       29.15      9.33 o 
   8   9   3       34.04       40.43      7.88 o 
   9   9   3       11.81       18.59      8.42 o 
  10   9   3       16.81       18.21      9.06 o 
  -4  10   3       22.30       16.69     21.33 o 
  -3  10   3        9.97       22.60     12.76 o 
  -2  10   3       26.97       37.04     10.58 o 
  -1  10   3       58.41       66.05      8.55 o 
   0  10   3       87.37       84.71      8.38 o 
   1  10   3      121.68      112.50     14.29 o 
   2  10   3        6.11       13.43     15.90 o 
   3  10   3       99.61      116.28      8.62 o 
   4  10   3       22.23       25.74      8.61 o 
   5  10   3      124.11      122.86      7.75 o 
   6  10   3      112.76      117.30      7.99 o 
   7  10   3       12.93       17.89      8.12 o 
   8  10   3       62.58       78.10      8.79 o 
   9  10   3       25.97       24.10      8.64 o 
  -2  11   3       61.98       63.36      9.68 o 
  -1  11   3       86.69      120.49     35.43 o 
   0  11   3        2.24        6.21      8.81 o 
   1  11   3        2.85        8.75      8.22 o 
   2  11   3        1.69       12.09      8.88 o 
   3  11   3      169.27      179.09      9.41 o 
   4  11   3       96.73      116.64     28.13 o 
   5  11   3       35.90       29.43      7.48 o 
   6  11   3        1.43       11.04      8.25 o 
   7  11   3       63.86       68.95      8.30 o 
   8  11   3       63.55       60.98      8.73 o 
   1  12   3        2.76       12.11      9.48 o 
   2  12   3      226.90      220.30      9.82 o 
   3  12   3      131.83      139.33      9.81 o 
   4  12   3       53.41       44.45     11.25 o 
   5  12   3       32.62       41.46      7.95 o 
   6  12   3       76.91       82.21      8.73 o 
  -5 -10   4       15.04       13.21      9.39 o 
  -4 -10   4      185.86      189.09     24.65 o 
  -3 -10   4      141.44      143.30      9.85 o 
  -2 -10   4        2.69       21.16     29.00 o 
  -1 -10   4        1.41       -6.13     10.55 o 
   0 -10   4        7.62       28.91     14.21 o 
   1 -10   4       96.33       95.69     10.89 o 
  -7  -9   4        0.09       15.63      9.77 o 
  -6  -9   4       77.00      101.08     19.98 o 
  -5  -9   4      131.76      140.88     14.92 o 
  -4  -9   4      184.15      156.75     21.18 o 
  -3  -9   4       50.54       46.97      8.97 o 
  -2  -9   4        0.29       19.11      8.97 o 
  -1  -9   4        9.88        0.20     11.94 o 
   0  -9   4      194.00      205.96     10.94 o 
   1  -9   4      112.53      118.96     11.10 o 
   2  -9   4       25.22       20.56     11.79 o 
   3  -9   4       13.64       21.71     11.47 o 
  -8  -8   4       62.53       62.71      9.88 o 
  -7  -8   4      144.49      139.01     17.00 o 
  -6  -8   4      145.19      153.64     28.61 o 
  -5  -8   4       31.79       44.36      8.14 o 
  -4  -8   4      523.75      507.03     57.74 o 
  -3  -8   4       91.52       96.74      8.44 o 
  -2  -8   4      243.97      243.42      8.95 o 
  -1  -8   4      206.82      189.77      8.83 o 
   0  -8   4      353.70      326.89     19.93 o 
   1  -8   4      390.55      398.39     24.28 o 
   2  -8   4        8.94       14.22     10.68 o 
   3  -8   4       53.41       63.61     11.34 o 
   4  -8   4      103.39      119.72     11.58 o 
   5  -8   4       76.23       87.79     12.33 o 
  -9  -7   4       10.77       19.90     13.48 o 
  -8  -7   4       47.00       54.61      7.49 o 
  -7  -7   4      234.50      236.04     19.78 o 
  -6  -7   4      111.72      108.17      8.73 o 
  -5  -7   4      228.53      217.31     27.81 o 
  -4  -7   4       34.14       40.29      7.94 o 
  -3  -7   4      160.01      154.87     17.87 o 
  -2  -7   4       47.36       48.69      7.68 o 
  -1  -7   4      760.74      711.06     29.10 o 
   0  -7   4      549.97      546.20     30.21 o 
   1  -7   4       11.13        8.62      8.79 o 
   2  -7   4        0.16       26.04     10.41 o 
   3  -7   4        3.35      -13.49     11.87 o 
   4  -7   4      296.49      301.30     25.09 o 
   5  -7   4      182.29      170.90     11.85 o 
   6  -7   4       38.46       37.91     12.39 o 
 -10  -6   4        4.02       13.10     10.14 o 
  -9  -6   4       10.37       17.89      7.50 o 
  -8  -6   4      234.38      233.69     12.24 o 
  -7  -6   4       48.51       60.34     11.18 o 
  -6  -6   4        3.07       16.38      8.32 o 
  -5  -6   4       57.17       51.82      8.05 o 
  -4  -6   4        5.58        2.30      7.19 o 
  -3  -6   4      282.70      275.96     11.37 o 
  -2  -6   4      266.36      265.25      7.99 o 
  -1  -6   4     2985.77     2906.46     94.05 o 
   0  -6   4       27.86       41.81      8.26 o 
   1  -6   4      194.96      217.71     17.27 o 
   2  -6   4      260.01      248.78     20.88 o 
   3  -6   4      149.57      154.63     12.06 o 
   4  -6   4      740.82      718.43     13.21 o 
   5  -6   4      112.49      102.02     11.28 o 
   6  -6   4        0.69       11.60     12.46 o 
   7  -6   4       13.23       27.14     20.03 o 
 -10  -5   4       52.34       43.26     15.61 o 
  -9  -5   4        2.39        0.73      9.44 o 
  -8  -5   4      431.35      403.66     17.75 o 
  -7  -5   4       42.47       53.67      8.81 o 
  -6  -5   4       27.38       38.29     10.29 o 
  -5  -5   4     1019.29     1033.39    112.91 o 
  -4  -5   4        3.54       14.82      9.92 o 
  -3  -5   4      915.39      926.65     64.05 o 
  -2  -5   4      747.39      713.86     45.10 o 
  -1  -5   4      777.41      747.94     29.38 o 
   0  -5   4      316.34      327.51      7.76 o 
   1  -5   4       51.19       67.18     14.14 o 
   2  -5   4      549.25      564.32     24.82 o 
   3  -5   4      231.39      261.94     13.86 o 
   4  -5   4       63.70       52.40     10.77 o 
   5  -5   4      161.33      159.03     11.24 o 
   6  -5   4        1.83       13.48     11.93 o 
   7  -5   4      147.87      135.87     14.36 o 
   8  -5   4       53.88       41.33     17.83 o 
 -10  -4   4        0.31       15.40     10.40 o 
  -9  -4   4      185.78      192.16     17.03 o 
  -8  -4   4      335.91      339.74     12.84 o 
  -7  -4   4       71.95       53.94      7.04 o 
  -6  -4   4      462.00      454.85     38.64 o 
  -5  -4   4      192.70      216.14     23.88 o 
  -4  -4   4     1438.31     1506.24    133.45 o 
  -3  -4   4       97.93       86.32      7.31 o 
  -2  -4   4      912.06      915.11     49.92 o 
  -1  -4   4     1514.86     1483.72     40.31 o 
   0  -4   4      692.62      713.14     15.50 o 
   1  -4   4      237.71      234.36      8.09 o 
   2  -4   4      320.33      303.12     14.56 o 
   3  -4   4      849.91      835.97     53.53 o 
   4  -4   4       46.85       51.02     10.58 o 
   5  -4   4        6.36       14.87     11.06 o 
   6  -4   4        1.44        5.50     12.07 o 
   7  -4   4      114.19      116.86     11.74 o 
   8  -4   4       48.52       49.35     11.62 o 
   9  -4   4       12.51       -0.81     19.46 o 
 -10  -3   4       61.76       58.17     11.07 o 
  -9  -3   4      222.94      230.13     10.28 o 
  -8  -3   4      113.70      112.61      9.74 o 
  -7  -3   4       67.14       68.99      8.80 o 
  -6  -3   4        7.08       19.27      8.05 o 
  -5  -3   4     1044.47     1061.44     77.89 o 
  -4  -3   4      499.90      518.47     39.70 o 
  -3  -3   4     1277.17     1378.72     78.58 o 
  -2  -3   4     2842.42     2902.12    119.92 o 
  -1  -3   4      504.65      509.06     11.52 o 
   0  -3   4     1480.71     1532.96     12.04 o 
   1  -3   4      281.41      248.85      7.97 o 
   2  -3   4     1482.53     1372.09     13.36 o 
   3  -3   4     1162.34     1155.95     32.03 o 
   4  -3   4        2.55        0.64     10.53 o 
   5  -3   4       38.49       34.35     11.61 o 
   6  -3   4      232.11      238.94     20.00 o 
   7  -3   4      147.81      156.32     11.72 o 
   8  -3   4      103.16      112.93     11.42 o 
   9  -3   4       18.39       14.92     11.39 o 
  10  -3   4        6.26        1.91     11.87 o 
 -10  -2   4      113.58       97.15     13.39 o 
  -9  -2   4      241.25      227.72     14.40 o 
  -8  -2   4       75.69       98.81      9.89 o 
  -7  -2   4        1.67       -3.77      9.13 o 
  -6  -2   4     1072.46     1170.96     14.15 o 
  -5  -2   4     1464.86     1574.40     17.35 o 
  -4  -2   4      731.16      729.08     49.00 o 
  -3  -2   4      615.40      611.03     32.77 o 
  -2  -2   4        0.23       -2.25      7.00 o 
  -1  -2   4     1197.32     1203.68     32.53 o 
   0  -2   4      753.93      722.63      9.30 o 
   1  -2   4     3775.33     3819.08     25.19 o 
   2  -2   4      865.25      805.61     11.82 o 
   3  -2   4        5.41        4.69     10.20 o 
   4  -2   4       18.92       27.77     11.63 o 
   5  -2   4     1047.45      999.37     25.69 o 
   6  -2   4     1062.77     1002.62     36.10 o 
   7  -2   4        7.38       17.88     10.53 o 
   8  -2   4        0.75        7.16     10.67 o 
   9  -2   4       20.89       33.76     10.52 o 
  10  -2   4       49.27       56.09     11.30 o 
 -10  -1   4      106.90      111.18     10.78 o 
  -9  -1   4       10.19       17.68     10.17 o 
  -8  -1   4       31.18       33.19     19.70 o 
  -7  -1   4        3.04      -16.27     11.86 o 
  -6  -1   4     1881.05     2012.42     74.78 o 
  -5  -1   4     1639.97     1694.68     41.17 o 
  -4  -1   4      493.76      578.48     12.69 o 
  -3  -1   4      469.62      512.35     12.15 o 
  -2  -1   4      407.53      505.97     20.50 o 
  -1  -1   4     1088.46     1077.53     30.06 o 
   0  -1   4     1644.68     1544.90     13.57 o 
   1  -1   4     1482.79     1432.89     20.83 o 
   2  -1   4      776.05      800.73     12.52 o 
   3  -1   4      358.41      376.39     13.67 o 
   4  -1   4       84.78       84.59     21.87 o 
   5  -1   4      565.93      501.36     11.34 o 
   6  -1   4      218.59      216.59      9.62 o 
   7  -1   4        0.85        1.17      9.51 o 
   8  -1   4        3.38        8.39      9.84 o 
   9  -1   4        8.65        7.18     10.21 o 
  10  -1   4       33.64       41.77     11.42 o 
  11  -1   4       30.82       18.00     12.43 o 
 -10   0   4       58.46       70.11     10.09 o 
  -9   0   4       76.80       58.61     10.35 o 
  -8   0   4      281.43      266.30     17.57 o 
  -7   0   4      142.85      125.99     11.43 o 
  -6   0   4     2449.46     2574.38     28.14 o 
  -5   0   4      314.85      332.94      9.93 o 
  -4   0   4      106.75      113.70      9.79 o 
  -3   0   4     1066.03     1107.55     15.90 o 
  -2   0   4     2411.05     2470.36     26.35 o 
  -1   0   4     2645.76     2634.63     28.80 o 
   0   0   4       37.37       52.78     10.99 o 
   1   0   4     1507.55     1472.64     21.46 o 
   2   0   4      194.87      188.44     15.15 o 
   4   0   4       53.82       55.59     10.07 o 
   5   0   4      966.02      900.27     14.01 o 
   6   0   4      409.38      394.69     11.67 o 
   7   0   4       18.32       20.65      9.21 o 
   8   0   4        2.18        9.77      9.55 o 
   9   0   4       48.02       53.70      9.87 o 
  10   0   4       29.98       31.49     10.24 o 
  11   0   4       16.12       21.91     10.77 o 
 -10   1   4       81.01       70.10     14.53 o 
  -9   1   4        7.73       15.03      9.24 o 
  -8   1   4      134.39      136.89      9.57 o 
  -7   1   4      428.00      439.02     16.20 o 
  -6   1   4      601.78      591.93     18.80 o 
  -5   1   4      275.49      262.25      9.73 o 
  -4   1   4      586.92      596.85     18.87 o 
  -3   1   4     1697.99     1701.76     29.28 o 
   1   1   4      479.32      483.69     14.06 o 
   2   1   4     1460.94     1461.46     14.97 o 
   3   1   4       44.92       65.48      8.91 o 
   4   1   4      191.62      158.62     10.50 o 
   5   1   4     1235.59     1201.85     14.69 o 
   6   1   4      194.97      197.18      8.90 o 
   7   1   4        1.16        6.16      8.88 o 
   8   1   4       35.84       34.24      9.65 o 
   9   1   4      149.33      157.72      9.53 o 
  10   1   4       34.29       41.10     10.18 o 
  11   1   4        6.68       23.31     10.22 o 
 -10   2   4        8.64       16.38     10.52 o 
  -9   2   4       80.66       90.89     21.23 o 
  -8   2   4      143.34      123.26      9.22 o 
  -7   2   4      280.91      266.74      9.22 o 
  -6   2   4      197.42      218.45     12.20 o 
  -5   2   4        3.91       27.90     11.20 o 
  -4   2   4       40.24       28.05     10.80 o 
  -3   2   4      529.38      509.93     12.28 o 
  -2   2   4     3665.10     4141.76     37.31 o 
  -1   2   4     3907.58     4357.91     39.12 o 
   0   2   4      452.90      424.97     28.25 o 
   1   2   4     1480.22     1472.30     23.46 o 
   2   2   4       33.11       17.35      5.54 o 
   3   2   4      627.47      600.14      7.03 o 
   4   2   4     1475.73     1471.17     21.25 o 
   5   2   4      915.17      919.39     25.55 o 
   6   2   4      469.74      471.15     15.04 o 
   7   2   4        3.48        6.52      7.17 o 
   8   2   4     1180.78     1207.88     57.42 o 
   9   2   4      410.28      396.16     15.36 o 
  10   2   4        8.30        7.51      9.12 o 
  11   2   4        2.22        2.52      9.47 o 
  12   2   4        1.78        7.77     10.47 o 
  -9   3   4       42.68       30.43     10.61 o 
  -8   3   4      307.43      254.64     33.14 o 
  -7   3   4      313.13      344.07     13.16 o 
  -6   3   4      165.87      144.37     12.03 o 
  -5   3   4        7.84       31.15     11.20 o 
  -4   3   4       35.63       30.43     10.62 o 
  -3   3   4     2265.97     2272.54     20.69 o 
  -2   3   4     1583.05     1810.94     18.00 o 
  -1   3   4     1530.65     1798.18     52.13 o 
   0   3   4     2427.55     2451.51     62.26 o 
   1   3   4     3922.98     3994.60     78.60 o 
   2   3   4     3938.62     3770.75     60.99 o 
   3   3   4     1047.30      955.27      9.58 o 
   4   3   4     1822.30     1923.48     48.39 o 
   5   3   4      185.90      191.73      6.26 o 
   6   3   4      221.26      212.95      6.22 o 
   7   3   4      669.14      666.97     30.47 o 
   8   3   4      588.98      590.13     35.90 o 
   9   3   4       34.52       56.30      7.66 o 
  10   3   4        8.65        6.22     10.07 o 
  11   3   4        2.24        5.79      9.39 o 
  12   3   4       22.36       25.39     14.34 o 
  -9   4   4       27.28       49.21     17.00 o 
  -8   4   4       82.17       59.56     12.98 o 
  -7   4   4       29.08       16.77     13.72 o 
  -6   4   4        8.37        4.31     12.12 o 
  -5   4   4       66.78       63.17     11.70 o 
  -4   4   4      407.98      427.49     12.26 o 
  -3   4   4      472.54      476.38     12.01 o 
  -2   4   4      319.38      379.50     17.90 o 
  -1   4   4     2171.22     2238.75    106.42 o 
   0   4   4      997.28     1073.17     39.63 o 
   1   4   4     2212.43     2120.19     74.71 o 
   2   4   4       73.18       88.28      5.89 o 
   3   4   4      868.86      821.40     11.03 o 
   4   4   4     2080.02     2076.77     54.05 o 
   5   4   4      421.24      403.17     11.12 o 
   6   4   4      154.22      160.05      5.75 o 
   7   4   4       88.31       89.39      6.04 o 
   8   4   4      163.73      170.60      6.33 o 
   9   4   4       38.15       39.83      9.62 o 
  10   4   4        1.06        2.58      9.42 o 
  11   4   4        7.21       12.00     10.71 o 
  12   4   4       42.21       24.27     18.48 o 
  -8   5   4       52.24       58.15     15.01 o 
  -7   5   4       16.67       20.93     14.12 o 
  -6   5   4        3.90       18.03     11.22 o 
  -5   5   4      275.44      258.60     11.42 o 
  -4   5   4      353.28      359.44     27.52 o 
  -3   5   4       42.17       56.45      7.72 o 
  -2   5   4      223.89      217.49     18.63 o 
  -1   5   4       98.53      110.32      7.27 o 
   0   5   4      481.51      445.48     22.97 o 
   1   5   4       56.40       33.62      5.91 o 
   2   5   4      137.51      125.67      6.03 o 
   3   5   4     1661.83     1646.85     33.37 o 
   4   5   4       42.89       59.08      6.16 o 
   5   5   4       85.60       81.96      6.60 o 
   6   5   4       58.77       66.33      6.75 o 
   7   5   4      446.16      415.67     23.82 o 
   8   5   4      226.50      212.70      7.91 o 
   9   5   4        7.96       10.26      7.99 o 
  10   5   4        7.38       13.62     10.02 o 
  11   5   4       29.00       26.23     10.77 o 
  12   5   4       25.85       28.06     12.29 o 
  -8   6   4       57.95       34.12     15.92 o 
  -7   6   4       49.08       69.01     13.67 o 
  -6   6   4      207.15      200.79     12.16 o 
  -5   6   4      182.13      183.18     16.05 o 
  -4   6   4      641.44      684.81     14.19 o 
  -3   6   4       13.59       11.40      7.72 o 
  -2   6   4        7.63        2.32      7.64 o 
  -1   6   4       24.63       22.94     14.65 o 
   0   6   4      912.70      868.25     58.15 o 
   1   6   4     1620.70     1575.99     90.69 o 
   2   6   4      125.08      119.63      6.16 o 
   3   6   4        1.47        4.77      6.39 o 
   4   6   4       64.35       62.43      6.22 o 
   5   6   4      120.91      114.63      7.36 o 
   6   6   4      227.28      223.15      8.51 o 
   7   6   4      124.23      132.12      7.05 o 
   8   6   4       79.20       72.97      7.67 o 
   9   6   4        7.03       12.78      9.63 o 
  10   6   4       82.18       89.22      8.78 o 
  11   6   4       71.88       58.21     10.69 o 
  -7   7   4       58.39       53.34     13.20 o 
  -6   7   4      289.06      289.84     29.27 o 
  -5   7   4      383.82      408.08     48.41 o 
  -4   7   4       65.72       71.71      9.07 o 
  -3   7   4        1.39       -4.34      8.52 o 
  -2   7   4      101.34      104.17     10.91 o 
  -1   7   4      868.23      869.70     84.22 o 
   0   7   4      770.14      732.30     64.35 o 
   1   7   4      453.63      423.25     19.74 o 
   2   7   4     1115.09     1048.47     45.68 o 
   3   7   4      306.29      307.14     10.68 o 
   4   7   4     1325.42     1333.37     17.07 o 
   5   7   4      168.82      178.46      6.99 o 
   6   7   4      151.47      153.56      9.08 o 
   7   7   4      167.20      171.36      7.75 o 
   8   7   4        0.48       -0.31      9.06 o 
   9   7   4        4.50       12.51      8.01 o 
  10   7   4      161.57      155.70      8.88 o 
  11   7   4       74.57       64.39     10.88 o 
  -6   8   4      287.52      300.36     45.13 o 
  -5   8   4      317.07      349.60     47.33 o 
  -4   8   4        0.63        4.02      9.42 o 
  -3   8   4        6.98       27.38      8.73 o 
  -2   8   4      234.46      245.84     15.76 o 
  -1   8   4     1454.08     1368.37    127.06 o 
   0   8   4      452.80      429.75     45.27 o 
   1   8   4      509.37      491.13     13.88 o 
   2   8   4      228.11      237.10      8.78 o 
   3   8   4     1828.90     1904.54     86.08 o 
   4   8   4     1752.35     1853.47     34.42 o 
   5   8   4       50.15       42.82      6.98 o 
   6   8   4       14.37       16.58      7.29 o 
   7   8   4       13.63       17.65      7.85 o 
   8   8   4       41.83       66.77      8.14 o 
   9   8   4       29.04       27.46      8.36 o 
  10   8   4       33.40       34.34      8.31 o 
  11   8   4        2.58        5.71     11.63 o 
  -5   9   4       96.87      112.12     17.60 o 
  -4   9   4        9.42       14.81      9.86 o 
  -3   9   4      162.82      148.55      9.55 o 
  -2   9   4      115.07      126.44     21.41 o 
  -1   9   4      404.16      368.32     53.73 o 
   0   9   4      290.36      266.47     26.94 o 
   1   9   4        0.01        7.81      7.82 o 
   2   9   4      488.01      468.19     42.77 o 
   3   9   4      202.44      207.61      8.59 o 
   4   9   4       53.81       50.78      7.56 o 
   5   9   4      147.69      143.20      7.32 o 
   6   9   4        2.24       14.11      7.37 o 
   7   9   4      144.81      157.40      8.15 o 
   8   9   4        3.23       20.61      8.45 o 
   9   9   4        7.55        8.55      8.56 o 
  10   9   4       15.57       32.34      9.13 o 
  -3  10   4        0.94       21.96     20.02 o 
  -2  10   4       65.91       60.77     19.54 o 
  -1  10   4      108.00       96.77      9.03 o 
   0  10   4        2.88        0.43      8.34 o 
   1  10   4        3.21        4.16      8.18 o 
   2  10   4       11.14       19.22      8.34 o 
   3  10   4      148.47      149.84      8.72 o 
   4  10   4      108.11      105.63     10.62 o 
   5  10   4      117.41      125.52      7.67 o 
   6  10   4        2.04        5.01      7.85 o 
   7  10   4       80.00       83.77     12.02 o 
   8  10   4       26.46       18.84      8.39 o 
   9  10   4       15.92       17.81      9.00 o 
  -2  11   4       69.41       56.65      9.25 o 
  -1  11   4        5.88       12.20     10.51 o 
   0  11   4        0.33        9.48      8.84 o 
   1  11   4        4.03        5.53      8.23 o 
   2  11   4      167.50      175.47      8.58 o 
   3  11   4      128.93      122.83     12.27 o 
   4  11   4       30.42       37.02      7.36 o 
   5  11   4        8.50        5.39      7.47 o 
   6  11   4       16.02        9.69      7.88 o 
   7  11   4       35.22       42.00      8.35 o 
   8  11   4       59.34       41.40      8.82 o 
   1  12   4       54.19       68.45     11.76 o 
   2  12   4       12.50       17.88      8.87 o 
   3  12   4       45.90       61.29      9.05 o 
   4  12   4      143.00      131.09     10.27 o 
   5  12   4       18.45       30.38     15.24 o 
   6  12   4       76.33       91.92      8.35 o 
  -3 -10   5       18.76       32.28     14.79 o 
  -2 -10   5       17.82       33.73     10.12 o 
  -1 -10   5      185.05      181.52     10.69 o 
  -6  -9   5        5.81       21.28     29.84 o 
  -5  -9   5      120.68      131.82     22.20 o 
  -4  -9   5      173.50      182.84     19.88 o 
  -3  -9   5       72.43       80.88     12.00 o 
  -2  -9   5      249.23      246.71     34.39 o 
  -1  -9   5      234.14      208.81     12.73 o 
   0  -9   5      240.94      247.76     18.82 o 
   1  -9   5        3.62        8.45     10.87 o 
   2  -9   5       22.17       33.64     11.70 o 
   3  -9   5       54.62       66.19     18.79 o 
  -7  -8   5      102.21      107.56     11.17 o 
  -6  -8   5       11.76       22.86     12.46 o 
  -5  -8   5      330.84      311.57     27.41 o 
  -4  -8   5        1.64       -0.94      8.87 o 
  -3  -8   5      335.26      322.31     13.97 o 
  -2  -8   5       55.01       57.71      8.57 o 
  -1  -8   5      414.44      393.26     24.42 o 
   0  -8   5      362.09      351.93     51.60 o 
   1  -8   5       15.26       21.25     10.64 o 
   2  -8   5       34.93       43.53     16.59 o 
   3  -8   5       75.90       89.43     11.61 o 
   4  -8   5      239.63      242.95     15.48 o 
  -8  -7   5       92.85       85.54     13.82 o 
  -7  -7   5       19.99       18.02     12.93 o 
  -6  -7   5       86.59       98.74     28.01 o 
  -5  -7   5       16.70       16.77     13.04 o 
  -4  -7   5       54.32       46.66      8.32 o 
  -3  -7   5      112.61      119.42     21.59 o 
  -2  -7   5      495.21      462.56     29.15 o 
  -1  -7   5      297.69      298.76      9.07 o 
   0  -7   5       55.26       47.94      9.43 o 
   1  -7   5       14.24       25.41      9.88 o 
   2  -7   5      178.48      162.57     16.59 o 
   3  -7   5      319.27      324.09     17.42 o 
   4  -7   5        5.41       12.62     11.60 o 
   5  -7   5        0.13        7.89     11.57 o 
   6  -7   5        9.97       25.51     12.77 o 
  -9  -6   5      125.10      117.69     23.58 o 
  -8  -6   5      208.06      190.09     15.20 o 
  -7  -6   5        3.41       -1.46      9.21 o 
  -6  -6   5       40.59       39.17      8.29 o 
  -5  -6   5      189.34      197.64     18.44 o 
  -4  -6   5      261.95      266.69     26.24 o 
  -3  -6   5        3.14        0.63      7.73 o 
  -2  -6   5        2.99        8.18     10.68 o 
  -1  -6   5        7.58        8.21      7.48 o 
   0  -6   5      125.70      128.31      8.14 o 
   1  -6   5      225.83      239.03     21.10 o 
   2  -6   5      165.52      167.54     13.12 o 
   3  -6   5       24.87       39.19     15.31 o 
   4  -6   5       11.89       14.26     11.11 o 
   5  -6   5        0.05       11.22     12.00 o 
   6  -6   5       13.02       23.05     12.55 o 
   7  -6   5       70.61       49.84     22.10 o 
  -9  -5   5      216.40      218.73     32.50 o 
  -8  -5   5       48.49       50.55      9.22 o 
  -7  -5   5       16.37       23.35     11.89 o 
  -6  -5   5       63.33       66.43      8.20 o 
  -5  -5   5      587.44      599.40     58.01 o 
  -4  -5   5       48.62       58.06      7.86 o 
  -3  -5   5      195.93      207.69     13.83 o 
  -2  -5   5      492.60      502.71      9.29 o 
  -1  -5   5       29.59       26.93      7.69 o 
   0  -5   5      769.03      793.42     10.43 o 
   1  -5   5      753.26      780.33     27.02 o 
   2  -5   5      333.19      357.52     24.99 o 
   3  -5   5       26.63       40.31     10.47 o 
   4  -5   5        3.76        6.23     11.40 o 
   5  -5   5       41.21       39.03     12.00 o 
   6  -5   5      226.45      213.47     13.86 o 
   7  -5   5      119.13       94.44     21.01 o 
   8  -5   5       49.67       40.50     12.18 o 
 -10  -4   5       30.73       17.63     11.58 o 
  -9  -4   5      153.70      157.90     10.20 o 
  -8  -4   5      147.43      125.64      9.57 o 
  -7  -4   5      130.57      147.49      9.13 o 
  -6  -4   5      488.40      474.82     38.43 o 
  -5  -4   5     1328.41     1376.76    115.10 o 
  -4  -4   5       14.15       12.09      7.88 o 
  -3  -4   5     1777.90     1830.74    164.25 o 
  -2  -4   5      450.00      454.68     16.34 o 
  -1  -4   5     3498.04     3473.36     71.33 o 
   0  -4   5      674.97      643.10      8.68 o 
   1  -4   5       63.25       75.01      8.02 o 
   2  -4   5     2211.89     2257.70     96.79 o 
   3  -4   5       24.78       30.35     10.64 o 
   4  -4   5      219.77      199.66     22.43 o 
   5  -4   5       72.27       71.31     12.47 o 
   6  -4   5      208.64      196.19     16.45 o 
   7  -4   5      214.86      183.85     11.64 o 
   8  -4   5       24.74       20.28     11.95 o 
   9  -4   5       14.16       17.25     12.86 o 
 -10  -3   5      182.74      194.30     11.32 o 
  -9  -3   5      162.88      152.70     10.70 o 
  -8  -3   5        0.51        1.80      9.82 o 
  -7  -3   5        3.39       23.99     10.76 o 
  -6  -3   5      236.40      264.09     12.68 o 
  -5  -3   5     1098.41     1099.29     87.07 o 
  -4  -3   5      819.38      869.02     60.00 o 
  -3  -3   5      222.03      255.73     13.65 o 
  -2  -3   5      228.04      221.96      8.33 o 
  -1  -3   5      401.34      362.52      7.97 o 
   0  -3   5      641.53      628.67      8.96 o 
   1  -3   5     2020.28     1948.91     35.87 o 
   2  -3   5      237.90      246.29      9.28 o 
   3  -3   5       40.22       43.45     10.08 o 
   4  -3   5       21.81       31.69     11.50 o 
   5  -3   5      165.89      143.18     13.01 o 
   6  -3   5      357.63      296.99     22.47 o 
   7  -3   5      103.03       96.72     11.07 o 
   8  -3   5       21.18       26.56     11.63 o 
   9  -3   5        2.92       11.71     12.72 o 
 -10  -2   5       51.72       62.25     10.91 o 
  -9  -2   5        1.69        8.89     10.65 o 
  -8  -2   5        6.66       -3.08     15.37 o 
  -7  -2   5        3.42        4.74     12.91 o 
  -6  -2   5      437.43      431.62      9.25 o 
  -5  -2   5      205.74      234.39     10.98 o 
  -4  -2   5       79.09       93.75     11.43 o 
  -3  -2   5      101.06      109.01      7.67 o 
  -2  -2   5      185.62      188.82      9.34 o 
  -1  -2   5     1507.95     1458.92     30.54 o 
   0  -2   5      873.62      777.82     12.74 o 
   1  -2   5      399.96      406.87      8.54 o 
   2  -2   5       50.13       63.21      8.66 o 
   3  -2   5      177.44      199.80     11.14 o 
   4  -2   5      530.46      542.50     15.95 o 
   5  -2   5      630.48      618.35     25.20 o 
   6  -2   5      182.01      163.72     10.60 o 
   7  -2   5        4.06        2.93     11.00 o 
   8  -2   5       42.27       23.59     12.64 o 
   9  -2   5      149.38      137.05     14.81 o 
  10  -2   5       39.49       30.38     15.45 o 
 -10  -1   5        1.46        4.35     10.80 o 
  -9  -1   5       26.99       39.74     10.36 o 
  -8  -1   5       19.59       25.97     10.06 o 
  -7  -1   5      272.77      272.33     11.97 o 
  -6  -1   5       12.95       16.09      9.09 o 
  -5  -1   5      218.73      240.47      9.57 o 
  -4  -1   5       77.52       76.33     11.43 o 
  -3  -1   5      698.25      824.54     13.66 o 
  -2  -1   5     2951.86     3069.00     26.54 o 
  -1  -1   5     1687.55     2089.10     55.55 o 
   0  -1   5        2.24        5.79      7.33 o 
   1  -1   5     1846.69     1860.80     30.90 o 
   2  -1   5      761.65      718.50     11.89 o 
   3  -1   5     2999.04     3111.02     57.86 o 
   5  -1   5      697.05      663.78     13.98 o 
   6  -1   5        0.49       -5.59     10.71 o 
   7  -1   5      245.15      224.31     12.06 o 
   8  -1   5      497.39      459.75     14.93 o 
   9  -1   5      145.53      143.47     13.05 o 
  10  -1   5       21.11       21.33     14.50 o 
  11  -1   5        1.06       -4.14     14.29 o 
 -10   0   5      104.70      100.51     10.35 o 
  -9   0   5       38.51       41.21     11.42 o 
  -8   0   5        1.85       12.72     10.21 o 
  -7   0   5      154.08      145.13     10.25 o 
  -6   0   5       13.53       19.51      9.72 o 
  -5   0   5       23.46       37.56      9.82 o 
  -4   0   5       30.27       34.95     11.63 o 
  -3   0   5     2210.51     2333.67     22.91 o 
  -2   0   5       61.83       35.30     10.78 o 
  -1   0   5      279.37      353.50     11.60 o 
   0   0   5     2555.38     2621.80     28.32 o 
   1   0   5       18.47       11.55     10.88 o 
   2   0   5     1304.25     1154.55     20.63 o 
   3   0   5      633.66      679.56     26.30 o 
   4   0   5     3510.14     3498.44     38.26 o 
   5   0   5      497.80      448.20     12.02 o 
   6   0   5      190.35      180.80     11.07 o 
   7   0   5      106.66      106.30     11.37 o 
   8   0   5      404.87      407.61     13.10 o 
   9   0   5      422.26      386.47     13.47 o 
  10   0   5       11.10       17.09     12.70 o 
  11   0   5        0.65       11.41     13.34 o 
 -10   1   5       45.93       55.44     10.04 o 
  -9   1   5        1.15      -11.96     13.89 o 
  -8   1   5       73.67       65.20      9.29 o 
  -7   1   5     1015.76      934.09     31.31 o 
  -6   1   5      311.97      327.40      9.35 o 
  -5   1   5      106.78      109.28      9.98 o 
  -4   1   5      197.81      203.40      9.93 o 
  -3   1   5     2226.92     2323.12     23.80 o 
   1   1   5      521.07      521.37     13.93 o 
   2   1   5      466.00      422.11      9.30 o 
   3   1   5      766.83      737.91     27.79 o 
   4   1   5     2579.83     2682.90     24.97 o 
   5   1   5      214.29      218.66     11.00 o 
   6   1   5        0.68        4.52     10.42 o 
   7   1   5      237.30      234.35     11.55 o 
   8   1   5      597.29      596.99     13.39 o 
   9   1   5      291.98      274.21     12.86 o 
  10   1   5        2.56       -1.22     12.26 o 
  11   1   5        3.88        2.94     12.87 o 
  -9   2   5      108.34       78.72      9.85 o 
  -8   2   5      465.39      440.10     10.97 o 
  -7   2   5      254.33      266.12      9.48 o 
  -6   2   5        9.08       10.76      8.67 o 
  -5   2   5       12.80       18.67     11.65 o 
  -4   2   5      575.81      609.45     13.07 o 
  -3   2   5     2341.94     2524.30     24.73 o 
  -2   2   5      591.79      624.06     12.13 o 
  -1   2   5      284.03      341.04     22.74 o 
   0   2   5       40.86       56.00      7.88 o 
   1   2   5     2029.71     2013.22     29.16 o 
   2   2   5      560.39      531.72      9.51 o 
   3   2   5      406.53      407.17     12.13 o 
   4   2   5      137.59      105.67      8.37 o 
   5   2   5        0.28      -11.51     10.24 o 
   6   2   5        2.07        1.74      9.10 o 
   7   2   5       30.18       39.32     10.85 o 
   8   2   5      545.23      546.97     13.24 o 
   9   2   5      223.29      229.19     12.44 o 
  10   2   5        2.08       13.23     12.18 o 
  11   2   5       56.56       57.16     12.92 o 
  -9   3   5      127.49      102.17     10.08 o 
  -8   3   5       50.33       63.04      9.42 o 
  -7   3   5        9.42       16.28     11.24 o 
  -6   3   5       25.67       -0.91     12.22 o 
  -5   3   5        3.96       -0.98     11.64 o 
  -4   3   5     2234.57     2365.27     23.09 o 
  -3   3   5       89.71       89.24     11.06 o 
  -2   3   5       32.72       53.24     10.39 o 
  -1   3   5      200.00      199.16     10.41 o 
   0   3   5     1273.98     1287.24     10.91 o 
   1   3   5     4556.09     4529.78     26.24 o 
   2   3   5      301.75      275.87      5.92 o 
   3   3   5       22.74       14.64      5.56 o 
   4   3   5      947.11      972.96     11.69 o 
   5   3   5      554.26      538.96     12.73 o 
   6   3   5       39.12       37.72      6.08 o 
   7   3   5      377.22      379.93     16.82 o 
   8   3   5      361.15      343.78     29.14 o 
   9   3   5        0.02        7.22     10.76 o 
  10   3   5      144.70      117.76     10.17 o 
  11   3   5      139.34      124.57     10.74 o 
  12   3   5       16.32        8.55     11.94 o 
  -9   4   5       22.60        3.77     11.30 o 
  -8   4   5        1.57        3.93     13.31 o 
  -7   4   5       53.28       40.40     14.06 o 
  -6   4   5       89.81       90.13     12.57 o 
  -5   4   5      202.22      225.88     12.57 o 
  -4   4   5       73.75       74.14     11.52 o 
  -3   4   5      156.59      175.91     11.31 o 
  -2   4   5        1.18        1.13     10.57 o 
  -1   4   5     2208.70     2272.00     85.44 o 
   0   4   5     2571.81     2515.27     66.23 o 
   1   4   5      430.81      494.63     15.31 o 
   2   4   5     2509.66     2525.19     82.16 o 
   3   4   5     1035.56     1114.42     15.31 o 
   4   4   5     7164.57     7423.07    131.70 o 
   5   4   5      690.15      709.60     21.98 o 
   6   4   5      127.59      112.21      7.08 o 
   7   4   5      441.62      441.69     19.11 o 
   8   4   5      167.24      154.85     12.35 o 
   9   4   5      271.43      262.33     20.22 o 
  10   4   5       62.90       74.14      9.86 o 
  11   4   5       21.77       25.80     22.83 o 
  12   4   5        6.60       14.86     17.65 o 
  -8   5   5       65.37       76.40     13.80 o 
  -7   5   5      106.26      107.34     13.26 o 
  -6   5   5        1.53       21.62     12.62 o 
  -5   5   5      315.82      324.52     13.18 o 
  -4   5   5      185.39      182.81     12.39 o 
  -3   5   5        8.36       12.67     11.17 o 
  -2   5   5       73.36       81.25      7.69 o 
  -1   5   5     1288.73     1362.89     54.25 o 
   0   5   5     2336.03     2425.82    109.97 o 
   1   5   5      244.97      206.39      6.65 o 
   2   5   5       66.31       73.85     15.25 o 
   3   5   5      761.07      789.10     13.92 o 
   4   5   5     2271.67     2239.10     61.67 o 
   5   5   5      309.45      287.17      7.56 o 
   6   5   5      251.08      266.09     10.15 o 
   7   5   5      120.26      109.68      7.63 o 
   8   5   5       80.54       88.34      7.67 o 
   9   5   5      148.97      134.42      8.85 o 
  10   5   5       38.06       41.19     12.24 o 
  11   5   5       35.44       30.85     11.45 o 
  12   5   5       10.26        3.14     13.61 o 
  -7   6   5       44.17       40.98     14.01 o 
  -6   6   5      215.25      213.51     13.71 o 
  -5   6   5      542.78      560.83     14.52 o 
  -4   6   5       12.11       28.61     12.67 o 
  -3   6   5      107.30      115.16      7.87 o 
  -2   6   5       16.25       22.98      7.79 o 
  -1   6   5     1079.54     1072.41     84.00 o 
   0   6   5      844.15      816.48     36.56 o 
   1   6   5      114.02      109.18     11.91 o 
   2   6   5      272.67      274.35      6.90 o 
   3   6   5       30.81       32.90      6.63 o 
   4   6   5     1598.38     1606.46     56.40 o 
   5   6   5      473.29      498.53     16.47 o 
   6   6   5       90.64       88.38      7.37 o 
   7   6   5        5.16       10.61      7.35 o 
   8   6   5        2.24       23.35      7.93 o 
   9   6   5      116.72      117.00      8.56 o 
  10   6   5      145.04      131.86     14.82 o 
  11   6   5       11.37       22.85     10.21 o 
  -7   7   5      132.29      117.02     14.91 o 
  -6   7   5      255.23      231.59     14.65 o 
  -5   7   5       39.14       47.93     13.88 o 
  -4   7   5        5.86       17.27     12.09 o 
  -3   7   5      107.22      105.82      8.93 o 
  -2   7   5      522.51      502.15     44.25 o 
  -1   7   5       21.18       29.40      7.44 o 
   0   7   5        0.66        7.86      7.52 o 
   1   7   5      581.92      560.80     27.50 o 
   2   7   5       14.89       18.98      6.47 o 
   3   7   5      922.69      896.88     36.67 o 
   4   7   5       15.14       20.54      6.90 o 
   5   7   5      169.54      150.64      7.35 o 
   6   7   5       93.45      100.47      7.73 o 
   7   7   5       76.97       75.03      7.86 o 
   8   7   5       19.14       37.43      7.98 o 
   9   7   5        7.97       23.20      8.47 o 
  10   7   5      168.97      143.80      9.14 o 
  11   7   5       33.08       28.21      9.67 o 
  -6   8   5       35.80       30.15     14.96 o 
  -5   8   5        2.60       13.67     14.29 o 
  -4   8   5       94.28      102.69      9.71 o 
  -3   8   5      227.68      216.46     12.89 o 
  -2   8   5      262.32      249.99     23.40 o 
  -1   8   5       33.33       36.57      8.24 o 
   0   8   5       93.94       95.90      8.19 o 
   1   8   5        0.99        4.77      7.74 o 
   2   8   5       54.05       54.32      6.82 o 
   3   8   5      334.35      327.16     11.07 o 
   4   8   5      315.57      294.28      7.43 o 
   5   8   5       53.59       60.86      7.82 o 
   6   8   5      172.78      154.47      9.08 o 
   7   8   5      156.33      188.32      8.34 o 
   8   8   5       74.06       81.23      8.72 o 
   9   8   5      113.63      101.08      8.80 o 
  10   8   5       23.54       34.48     12.21 o 
  11   8   5        0.29        6.35     12.01 o 
  -5   9   5        8.82       37.75     18.97 o 
  -4   9   5       81.82       69.77     10.19 o 
  -3   9   5      401.64      390.63     49.69 o 
  -2   9   5      141.61      139.53     32.14 o 
  -1   9   5       85.61       73.75      8.21 o 
   0   9   5      169.80      164.75     15.75 o 
   1   9   5      107.01       98.80     13.20 o 
   2   9   5      736.00      670.32     48.47 o 
   3   9   5      292.06      280.58     16.31 o 
   4   9   5        4.76       13.92      7.30 o 
   5   9   5      181.75      196.66      7.70 o 
   6   9   5      322.37      340.73     14.22 o 
   7   9   5       62.53       60.57      8.58 o 
   8   9   5       51.97       61.32      8.67 o 
   9   9   5       94.57       94.63      9.08 o 
  10   9   5        8.32       18.69      9.69 o 
  -3  10   5      225.51      217.28     31.42 o 
  -2  10   5        7.05        8.02      9.43 o 
  -1  10   5      204.77      188.71     12.92 o 
   0  10   5       14.12       29.42      8.66 o 
   1  10   5      102.55       98.36     15.28 o 
   2  10   5      412.22      392.05     28.83 o 
   3  10   5        0.53       -2.76      7.13 o 
   4  10   5       44.04       61.09      7.23 o 
   5  10   5        3.39       14.21      7.43 o 
   6  10   5       48.86       64.67      9.26 o 
   7  10   5       22.71       16.57      8.36 o 
   8  10   5       66.73       67.42      9.01 o 
   9  10   5       49.42       57.18      9.03 o 
  -2  11   5        3.06       18.23      9.93 o 
  -1  11   5        0.97        0.64      9.37 o 
   0  11   5        4.05        6.12      8.47 o 
   1  11   5       97.98      104.60      9.05 o 
   2  11   5       45.46       55.42     10.47 o 
   3  11   5       49.37       37.91      7.25 o 
   4  11   5       12.54       20.27      7.56 o 
   5  11   5       39.40       46.30      7.63 o 
   6  11   5       78.88       96.57     10.97 o 
   7  11   5       36.39       31.26      8.44 o 
   8  11   5       23.80       32.69     12.27 o 
   1  12   5        8.22        5.57     11.33 o 
   2  12   5        0.78        4.82      9.47 o 
   3  12   5        5.40       15.11      7.60 o 
   4  12   5        6.67        1.62     11.71 o 
   5  12   5       71.89       80.90     10.77 o 
   6  12   5       30.86       46.03      9.17 o 
  -5  -9   6       77.72       71.07     10.17 o 
  -4  -9   6      125.76      125.25     11.28 o 
  -3  -9   6        8.73        0.20      9.46 o 
  -2  -9   6        1.84       18.22      9.55 o 
  -1  -9   6      205.77      214.68     12.99 o 
   0  -9   6       16.50       19.50     14.21 o 
   1  -9   6       48.92       46.51     11.25 o 
  -6  -8   6       79.59       82.12     18.10 o 
  -5  -8   6       13.06       35.26     16.46 o 
  -4  -8   6      172.82      173.95     22.54 o 
  -3  -8   6       92.06       91.16      9.05 o 
  -2  -8   6      316.48      293.24     20.29 o 
  -1  -8   6        2.27       23.03      9.16 o 
   0  -8   6      168.63      198.59     33.87 o 
   1  -8   6       19.68       22.58     10.94 o 
   2  -8   6       65.45       70.29     11.44 o 
   3  -8   6       67.85       66.63     11.68 o 
   4  -8   6        2.20       13.47     12.49 o 
  -7  -7   6        0.44       11.38      9.29 o 
  -6  -7   6        1.00       -4.37     12.31 o 
  -5  -7   6       97.87       97.73      9.22 o 
  -4  -7   6      217.68      234.45     26.20 o 
  -3  -7   6      274.17      263.35     14.53 o 
  -2  -7   6      148.88      116.79      8.62 o 
  -1  -7   6        3.03        9.28     10.09 o 
   0  -7   6       99.44       89.94      9.56 o 
   1  -7   6      254.38      248.78     19.06 o 
   2  -7   6      476.55      464.80     62.19 o 
   3  -7   6       31.60       37.04     11.87 o 
   4  -7   6        5.10       14.49     12.20 o 
   5  -7   6        7.94        0.28     12.18 o 
  -8  -6   6        9.93       14.83      7.48 o 
  -7  -6   6        3.81       16.01     10.07 o 
  -6  -6   6        0.30       12.23      9.15 o 
  -5  -6   6      764.16      751.07     69.29 o 
  -4  -6   6      167.84      163.89      9.98 o 
  -3  -6   6       14.89       23.37      8.13 o 
  -2  -6   6      384.00      399.55     12.68 o 
  -1  -6   6       35.87       49.26      8.39 o 
   0  -6   6      758.75      751.30     15.77 o 
   1  -6   6      325.86      321.22     12.52 o 
   2  -6   6      222.92      229.77     13.01 o 
   3  -6   6       59.92       63.51     11.67 o 
   4  -6   6      112.73      118.07     12.65 o 
   5  -6   6      115.05      101.98     20.28 o 
   6  -6   6       11.18       13.20     12.98 o 
   7  -6   6       22.91       20.19     22.82 o 
  -9  -5   6        5.73       -2.01     10.28 o 
  -8  -5   6        3.83       33.73     19.22 o 
  -7  -5   6        8.66        3.55     12.53 o 
  -6  -5   6      365.64      374.87     55.95 o 
  -5  -5   6      280.09      277.49     32.91 o 
  -4  -5   6        1.06        5.93      7.86 o 
  -3  -5   6        4.50       14.93      7.81 o 
  -2  -5   6       35.01       41.43      7.49 o 
  -1  -5   6       57.70       59.53      7.78 o 
   0  -5   6      143.94      140.34      8.20 o 
   1  -5   6     1350.61     1321.17     63.91 o 
   2  -5   6      537.46      571.29     37.17 o 
   3  -5   6       80.13       95.01     10.82 o 
   4  -5   6       14.13       23.18     11.48 o 
   5  -5   6       45.46       51.80     12.27 o 
   6  -5   6      132.20       95.15     13.66 o 
   7  -5   6       10.77       -3.67     22.83 o 
   8  -5   6        0.82       -1.24     14.22 o 
  -9  -4   6        5.49       -3.10     10.20 o 
  -8  -4   6       13.42       17.55      9.87 o 
  -7  -4   6        1.23        9.47     12.92 o 
  -6  -4   6      253.53      256.70     22.37 o 
  -5  -4   6      100.43      105.76      8.57 o 
  -4  -4   6      134.92      131.83     17.46 o 
  -3  -4   6       22.42       23.57      7.79 o 
  -2  -4   6       74.51       70.36      7.45 o 
  -1  -4   6      303.22      298.01      8.06 o 
   0  -4   6      322.33      314.40      8.51 o 
   1  -4   6     2372.59     2374.70     61.26 o 
   2  -4   6       16.77       29.43      9.59 o 
   3  -4   6      248.72      285.04     31.26 o 
   4  -4   6       19.52       24.18     11.62 o 
   5  -4   6      304.30      295.00     15.38 o 
   6  -4   6      153.92      133.14     14.52 o 
   7  -4   6        0.23        4.07     11.29 o 
   8  -4   6       51.83       39.76     12.40 o 
  -9  -3   6       16.29       19.84     10.89 o 
  -8  -3   6       11.36        4.93     10.02 o 
  -7  -3   6      167.50      172.41      9.81 o 
  -6  -3   6     1002.39     1030.13     16.29 o 
  -5  -3   6      142.09      163.43     11.06 o 
  -4  -3   6        0.22       16.45      8.32 o 
  -3  -3   6       22.99       13.59      7.70 o 
  -2  -3   6     1077.41     1123.19     49.75 o 
  -1  -3   6      903.65      895.91     12.43 o 
   0  -3   6      288.05      274.28      8.25 o 
   1  -3   6       10.40       10.49      7.73 o 
   2  -3   6       96.89       90.48      8.66 o 
   3  -3   6      130.30      140.38     12.14 o 
   4  -3   6      402.88      418.40     28.85 o 
   5  -3   6      270.79      239.19     14.11 o 
   6  -3   6       32.87       29.92     22.30 o 
   7  -3   6        0.71        5.22     11.35 o 
   8  -3   6       67.42       50.25     13.23 o 
   9  -3   6      123.88      125.13     14.27 o 
  -9  -2   6       29.58       48.83     11.02 o 
  -8  -2   6       53.35       56.21     10.69 o 
  -7  -2   6      884.62      921.16     13.34 o 
  -6  -2   6      261.17      293.44     16.60 o 
  -5  -2   6       87.47      107.28     12.28 o 
  -4  -2   6      111.97      104.62     11.84 o 
  -3  -2   6     1500.30     1577.82     79.42 o 
  -2  -2   6     3125.30     3152.01    147.12 o 
  -1  -2   6      131.30      142.95      7.61 o 
   0  -2   6      272.25      285.55      8.20 o 
   1  -2   6       56.82       61.06      7.90 o 
   2  -2   6     1455.19     1434.19     53.17 o 
   3  -2   6      674.76      638.16     36.93 o 
   4  -2   6      438.78      459.10     27.63 o 
   5  -2   6      110.57      105.80     16.53 o 
   6  -2   6        0.30        8.06     11.33 o 
   7  -2   6        2.07        8.81     11.95 o 
   8  -2   6       48.30       50.58     12.60 o 
   9  -2   6      199.12      168.72     13.94 o 
  10  -2   6       36.59       36.64     14.32 o 
  -9  -1   6       90.09       82.87     11.18 o 
  -8  -1   6      161.52      154.30     11.52 o 
  -7  -1   6      194.35      194.91     11.18 o 
  -6  -1   6      195.47      195.76     10.05 o 
  -5  -1   6      120.72      141.11     11.12 o 
  -4  -1   6     1059.66     1140.68     15.81 o 
  -3  -1   6     3021.61     3308.06     28.18 o 
  -2  -1   6      332.74      358.33     11.40 o 
  -1  -1   6     1187.16     1293.25     16.90 o 
   0  -1   6      398.83      367.53     11.67 o 
   1  -1   6     3116.75     3008.95     47.64 o 
   2  -1   6     1166.60     1096.37     13.85 o 
   3  -1   6      250.26      245.60     16.61 o 
   4  -1   6      469.19      459.94     29.56 o 
   5  -1   6       28.46       29.58     10.57 o 
   6  -1   6      155.38      152.49     11.41 o 
   7  -1   6      100.56      119.19     11.77 o 
   8  -1   6      118.22      122.18     12.41 o 
   9  -1   6       20.76       20.01     12.62 o 
  10  -1   6        5.41       32.83     13.31 o 
  -9   0   6      176.68      172.80      9.90 o 
  -8   0   6      128.30      108.77     16.59 o 
  -7   0   6       14.12       14.12     10.28 o 
  -6   0   6        0.12       11.14     13.07 o 
  -5   0   6        9.22        9.02      9.81 o 
  -4   0   6      963.17     1005.78     15.34 o 
  -3   0   6      943.73      974.23     14.98 o 
  -2   0   6      328.63      338.26     11.75 o 
  -1   0   6       56.54       68.94     11.41 o 
   0   0   6      366.00      372.21     12.32 o 
   1   0   6      178.32      151.14     11.64 o 
   2   0   6        7.57       18.33     11.81 o 
   3   0   6     1524.90     1543.27     28.24 o 
   4   0   6      135.29      130.53     10.25 o 
   5   0   6      329.63      330.86     11.62 o 
   6   0   6      157.81      165.86     11.08 o 
   7   0   6      229.36      241.66     11.71 o 
   8   0   6       32.25       19.93     11.73 o 
   9   0   6       71.98       64.92     12.48 o 
  10   0   6       15.35        5.09     12.75 o 
  11   0   6        0.34       -5.30     13.86 o 
  -9   1   6       55.87       51.53      9.78 o 
  -8   1   6       52.71       61.02     13.58 o 
  -7   1   6       57.38       65.56      8.68 o 
  -6   1   6       71.05       76.58     10.22 o 
  -5   1   6      199.41      194.35     11.23 o 
  -4   1   6     1869.95     1915.57     60.38 o 
  -3   1   6     2196.04     2208.94     21.62 o 
  -2   1   6      143.21      171.25     11.25 o 
  -1   1   6      119.20      151.63     10.66 o 
   0   1   6       55.59       32.69     11.07 o 
   1   1   6     1616.31     1586.16     22.40 o 
   2   1   6     1324.17     1255.68     20.11 o 
   3   1   6       27.56       26.56      7.48 o 
   4   1   6      112.93      114.51     10.39 o 
   5   1   6      116.02      129.24     10.62 o 
   6   1   6       92.86       94.74     10.74 o 
   7   1   6      495.68      488.69     12.76 o 
   8   1   6        7.07       23.17     11.46 o 
   9   1   6       67.44       54.33     12.26 o 
  10   1   6       27.83       29.33     12.59 o 
  11   1   6       11.06       45.03     13.32 o 
  -9   2   6      109.28      122.60     16.97 o 
  -8   2   6       56.14       48.59      9.64 o 
  -7   2   6        0.50       -0.44      9.26 o 
  -6   2   6        1.07        6.50     10.94 o 
  -5   2   6     1727.03     1710.69     33.19 o 
  -4   2   6     2056.04     2181.20     20.65 o 
  -3   2   6       45.87       53.51     11.02 o 
  -2   2   6       54.17       86.20     10.85 o 
  -1   2   6       43.35       41.04      8.95 o 
   0   2   6     5659.68     5861.89     38.03 o 
   1   2   6      711.35      699.92     10.32 o 
   2   2   6       52.98       51.33      8.04 o 
   3   2   6      413.05      423.45     10.04 o 
   4   2   6      842.42      860.67     11.94 o 
   5   2   6      483.70      468.60     12.05 o 
   6   2   6       39.17       32.05     10.75 o 
   7   2   6      320.93      343.24     12.01 o 
   8   2   6       81.44       90.16     11.54 o 
   9   2   6       68.66       68.14     12.19 o 
  10   2   6       49.27       72.64     12.60 o 
  11   2   6       43.06       43.28     11.76 o 
  -9   3   6       44.29       29.97     10.28 o 
  -8   3   6        8.15       11.09      9.63 o 
  -7   3   6      165.26      157.40      9.53 o 
  -6   3   6      530.42      531.12     14.34 o 
  -5   3   6      735.66      780.53     14.98 o 
  -4   3   6      244.32      261.05     12.55 o 
  -3   3   6       71.62       86.18     11.40 o 
  -2   3   6       10.77       18.38     10.59 o 
  -1   3   6     1795.73     1823.42     19.37 o 
   0   3   6     1955.38     1928.52     48.20 o 
   1   3   6      820.06      839.70     25.22 o 
   2   3   6      237.14      234.14      8.13 o 
   3   3   6       14.65       15.02      6.75 o 
   4   3   6      835.08      793.26     12.46 o 
   5   3   6      325.00      327.07      7.02 o 
   6   3   6      242.61      240.65      9.63 o 
   7   3   6       54.73       48.65     11.18 o 
   8   3   6       71.84       70.40     11.74 o 
   9   3   6       13.26        5.07     11.95 o 
  10   3   6      138.63      127.75     12.93 o 
  11   3   6      194.89      194.33     13.69 o 
  -8   4   6       39.63       42.87      9.97 o 
  -7   4   6      174.59      181.94     13.64 o 
  -6   4   6      280.08      242.62     13.50 o 
  -5   4   6      216.95      212.48     12.84 o 
  -4   4   6       42.00       43.94     11.86 o 
  -3   4   6       60.86       94.89     11.44 o 
  -2   4   6      858.75      856.43     12.98 o 
  -1   4   6      732.27      701.58     12.62 o 
   0   4   6      375.26      351.08     11.77 o 
   1   4   6      819.45      922.23     14.94 o 
   2   4   6       35.73       47.50      5.66 o 
   3   4   6      889.95      926.10     17.01 o 
   4   4   6      225.69      217.32      6.31 o 
   5   4   6      569.99      549.44     15.93 o 
   6   4   6      243.95      265.49     10.25 o 
   7   4   6       19.62       17.89      6.48 o 
   8   4   6        7.37       18.36      7.62 o 
   9   4   6        5.39        2.42      8.05 o 
  10   4   6      261.15      286.96     34.10 o 
  11   4   6       55.09       65.10     13.22 o 
  -8   5   6      121.99      156.26     14.43 o 
  -7   5   6       58.90       29.04     13.51 o 
  -6   5   6      221.94      198.57     13.60 o 
  -5   5   6       24.78       24.30     12.66 o 
  -4   5   6      506.17      521.77     12.62 o 
  -3   5   6        6.14       -4.09     10.40 o 
  -2   5   6      105.91      129.19     11.37 o 
  -1   5   6     1089.35     1041.88     59.68 o 
   0   5   6      117.13      112.98      6.94 o 
   1   5   6       15.73       25.84      6.55 o 
   2   5   6       29.20       27.09      6.49 o 
   3   5   6     1527.39     1515.15     40.28 o 
   4   5   6      131.18      135.59      7.40 o 
   5   5   6        1.92        0.21      5.67 o 
   6   5   6        8.65       17.48      5.82 o 
   7   5   6       81.90       94.20      6.21 o 
   8   5   6       69.15       73.04      6.85 o 
   9   5   6       18.35       27.79      7.30 o 
  10   5   6        8.51       22.92     11.04 o 
  11   5   6        1.24        6.43     12.01 o 
  -7   6   6       48.15       36.81     14.18 o 
  -6   6   6       31.62       33.47     13.82 o 
  -5   6   6       23.12       52.57     13.34 o 
  -4   6   6       10.99        1.32     12.97 o 
  -3   6   6       79.32      117.27     12.54 o 
  -2   6   6      492.03      474.90     31.24 o 
  -1   6   6       67.44       50.88      7.33 o 
   0   6   6        2.23        1.72      6.96 o 
   1   6   6      280.57      289.76     16.85 o 
   2   6   6      556.11      573.67     19.62 o 
   3   6   6      553.97      579.01     16.44 o 
   4   6   6        2.61       -0.04      6.77 o 
   5   6   6       94.61       74.11      7.41 o 
   6   6   6       11.96       13.42      7.64 o 
   7   6   6      129.92      124.02      8.11 o 
   8   6   6       20.73       28.78      8.14 o 
   9   6   6       76.22       82.94      8.91 o 
  10   6   6       18.54       13.22      9.70 o 
  11   6   6        0.35       10.25     12.74 o 
  -6   7   6       26.78       20.83     14.37 o 
  -5   7   6       12.08       24.99     13.94 o 
  -4   7   6      257.24      266.54     14.29 o 
  -3   7   6      807.35      821.65     14.29 o 
  -2   7   6      179.09      189.77     19.05 o 
  -1   7   6       31.41       24.56      7.15 o 
   0   7   6       48.78       47.52      6.93 o 
   1   7   6       15.09       17.37      6.97 o 
   2   7   6      713.60      700.58     26.85 o 
   3   7   6      210.36      201.41      7.11 o 
   4   7   6      222.36      210.81      7.47 o 
   5   7   6      283.91      293.67     10.53 o 
   6   7   6      187.60      197.66      8.08 o 
   7   7   6      292.31      303.15     12.76 o 
   8   7   6       19.45       10.95     10.27 o 
   9   7   6       14.34       18.48      8.70 o 
  10   7   6       22.54       31.83     10.52 o 
  11   7   6        1.86        6.40     10.19 o 
  -5   8   6      147.88      176.62     16.30 o 
  -4   8   6      256.37      257.16     14.63 o 
  -3   8   6      258.66      262.00     25.40 o 
  -2   8   6      339.79      356.05     32.93 o 
  -1   8   6       82.72       84.70     14.47 o 
   0   8   6      379.46      366.04     30.65 o 
   1   8   6      151.83      151.87      7.95 o 
   2   8   6       94.64       83.50      7.00 o 
   3   8   6      346.67      329.30     16.43 o 
   4   8   6      145.62      161.89      9.14 o 
   5   8   6        2.04        7.38     10.55 o 
   6   8   6      152.76      165.56      8.12 o 
   7   8   6      222.21      198.07     15.69 o 
   8   8   6       88.17       84.03      8.56 o 
   9   8   6        2.94       12.32      8.90 o 
  10   8   6        0.28       13.31     10.97 o 
  11   8   6        0.45        5.82      9.71 o 
  -4   9   6      155.82      160.25     15.21 o 
  -3   9   6      248.73      253.66     39.13 o 
  -2   9   6        5.30        7.66      9.32 o 
  -1   9   6       10.20       14.50     10.31 o 
   0   9   6      272.72      258.43     22.85 o 
   1   9   6      713.03      657.59     46.67 o 
   2   9   6       45.04       33.88      7.22 o 
   3   9   6        1.02        8.71      8.62 o 
   4   9   6      218.93      209.38     15.84 o 
   5   9   6      172.77      156.94      8.56 o 
   6   9   6      601.36      627.98     32.42 o 
   7   9   6      130.00      141.91      8.71 o 
   8   9   6        0.24       11.74      8.94 o 
   9   9   6       38.19       41.33      8.99 o 
  10   9   6       30.60       37.60      9.81 o 
  -3  10   6       51.27       73.77     10.37 o 
  -2  10   6        2.55        3.80      9.83 o 
  -1  10   6       34.77       30.69     10.22 o 
   0  10   6      423.51      381.56     56.28 o 
   1  10   6      325.70      289.13     29.57 o 
   2  10   6        0.47        2.72      7.50 o 
   3  10   6        0.03        9.95      7.49 o 
   4  10   6       54.85       53.99      7.72 o 
   5  10   6      483.32      494.41     16.95 o 
   6  10   6       67.57       64.96     17.55 o 
   7  10   6       12.25       35.96      8.35 o 
   8  10   6        8.06       16.30      9.10 o 
   9  10   6       22.48       22.40     12.53 o 
  -1  11   6       39.43       30.92      8.40 o 
   0  11   6       47.43       50.89     10.77 o 
   1  11   6       64.01       59.57     11.20 o 
   2  11   6        2.61       -4.45      7.71 o 
   3  11   6        1.99        8.61      7.59 o 
   4  11   6       71.08       79.57     14.17 o 
   5  11   6       55.99       64.06      9.85 o 
   6  11   6       23.41       21.67      8.50 o 
   7  11   6       11.56        7.91      8.83 o 
   8  11   6        3.58        1.06      9.19 o 
   2  12   6        1.17       -1.74      8.93 o 
   3  12   6       15.56       16.49      8.10 o 
   4  12   6       42.16       43.06     10.01 o 
   5  12   6       71.53       69.67     11.41 o 
   6  12   6       37.76       52.96      9.11 o 
  -5  -8   7       37.23       51.21     10.24 o 
  -4  -8   7       51.05       61.62     11.27 o 
  -3  -8   7       59.53       55.31      9.36 o 
  -2  -8   7        4.45        8.05      9.18 o 
  -1  -8   7        7.26        6.33      9.46 o 
   0  -8   7       43.45       52.12     10.26 o 
   1  -8   7      347.29      317.12     47.26 o 
   2  -8   7      120.79      148.81     53.98 o 
   3  -8   7        0.17        0.86     14.94 o 
  -6  -7   7       64.85       47.65      9.99 o 
  -5  -7   7      386.07      373.54     28.50 o 
  -4  -7   7       14.83        0.19      9.70 o 
  -3  -7   7       45.71       52.29      9.06 o 
  -2  -7   7        0.86       10.40      9.13 o 
  -1  -7   7      320.54      322.14      9.78 o 
   0  -7   7      365.91      348.14     16.78 o 
   1  -7   7      218.30      221.38     24.79 o 
   2  -7   7       47.26       56.75     12.00 o 
   3  -7   7       30.87       31.55     12.14 o 
   4  -7   7       19.97        5.27     12.07 o 
   5  -7   7       52.15       35.10     13.13 o 
  -7  -6   7       12.11       27.19     13.86 o 
  -6  -6   7      532.37      523.63     58.55 o 
  -5  -6   7       14.26       15.43      9.21 o 
  -4  -6   7        4.39        0.67      8.85 o 
  -3  -6   7      249.72      239.37     22.70 o 
  -2  -6   7      239.74      240.74      8.97 o 
  -1  -6   7      630.96      597.39     10.31 o 
   0  -6   7       75.95       66.50      8.68 o 
   1  -6   7      307.25      305.05     13.72 o 
   2  -6   7       54.01       71.90     11.89 o 
   3  -6   7      251.12      257.30     44.40 o 
   4  -6   7      283.52      264.26     29.04 o 
   5  -6   7       68.10       64.52     12.71 o 
   6  -6   7       20.22       19.12     13.93 o 
  -8  -5   7        3.61       -6.32      9.55 o 
  -7  -5   7      123.37      121.19     14.24 o 
  -6  -5   7      148.84      148.80      9.02 o 
  -5  -5   7        9.97       19.75      9.06 o 
  -4  -5   7       14.07       23.73      8.36 o 
  -3  -5   7      401.01      383.29      9.09 o 
  -2  -5   7      461.81      445.44      8.89 o 
  -1  -5   7       25.64       27.17      7.91 o 
   0  -5   7      120.31      125.77      8.69 o 
   1  -5   7        0.19       13.63      9.32 o 
   2  -5   7      289.35      300.76     16.63 o 
   3  -5   7       47.51       51.52     11.66 o 
   4  -5   7      246.94      233.58     23.12 o 
   5  -5   7      131.94      121.36     13.09 o 
   6  -5   7       55.55       40.27     13.96 o 
   7  -5   7       36.32       26.52     23.56 o 
  -8  -4   7        0.59       -2.64      9.41 o 
  -7  -4   7      125.49      133.26     13.83 o 
  -6  -4   7      111.90      129.53     13.19 o 
  -5  -4   7       46.91       53.15      8.88 o 
  -4  -4   7      122.56      107.06      8.66 o 
  -3  -4   7      357.39      351.00     27.41 o 
  -2  -4   7      313.27      319.60     13.51 o 
  -1  -4   7        7.00       11.19      8.00 o 
   0  -4   7       84.70       90.86      8.06 o 
   1  -4   7        7.25       11.09      8.64 o 
   2  -4   7       11.79       10.49      9.60 o 
   3  -4   7      336.78      350.43     37.98 o 
   4  -4   7      663.81      618.44     58.83 o 
   5  -4   7       31.90       27.86     13.19 o 
   6  -4   7       87.62       64.38     15.27 o 
   7  -4   7       49.90       52.65     12.39 o 
   8  -4   7       41.23       50.57     14.05 o 
  -9  -3   7        1.00       22.73     11.33 o 
  -8  -3   7       30.17       32.03     10.28 o 
  -7  -3   7      309.44      323.44     13.97 o 
  -6  -3   7        0.15       -2.76     12.59 o 
  -5  -3   7       32.10       25.91     12.22 o 
  -4  -3   7       86.62       79.42     10.16 o 
  -3  -3   7     2187.56     2144.70    148.70 o 
  -2  -3   7      392.86      395.51     22.74 o 
  -1  -3   7        1.63        1.50      7.22 o 
   0  -3   7      256.33      257.84      8.30 o 
   1  -3   7      543.22      525.09     13.03 o 
   2  -3   7     1334.56     1372.85     77.94 o 
   3  -3   7      433.32      465.22     34.58 o 
   4  -3   7      237.88      227.76     34.18 o 
   5  -3   7       10.65        9.57     14.40 o 
   6  -3   7       84.22       61.88     30.52 o 
   7  -3   7      181.55      167.17     12.27 o 
   8  -3   7      133.46      130.38     13.73 o 
   9  -3   7       19.44       19.77     14.04 o 
  -9  -2   7       10.45       15.33     11.28 o 
  -8  -2   7      312.39      334.97     30.70 o 
  -7  -2   7      168.02      165.40     10.00 o 
  -6  -2   7        1.22       11.11     12.87 o 
  -5  -2   7        3.17        5.17     12.43 o 
  -4  -2   7     1794.10     1820.51     19.86 o 
  -3  -2   7     2094.86     2157.50     22.62 o 
  -2  -2   7        3.32        6.78     10.49 o 
  -1  -2   7      412.83      422.15     11.81 o 
   0  -2   7      268.92      268.88      8.37 o 
   1  -2   7     3036.64     2981.32     99.03 o 
   2  -2   7      346.01      338.52     18.81 o 
   3  -2   7      149.80      151.14     11.14 o 
   4  -2   7      358.27      375.61     20.64 o 
   6  -2   7       98.30       82.94     10.89 o 
   7  -2   7      111.19      105.56     12.52 o 
   8  -2   7      137.95      118.35     13.18 o 
   9  -2   7       42.44       29.72     13.46 o 
  -9  -1   7       28.31       22.08     11.39 o 
  -8  -1   7       80.30       63.30     11.13 o 
  -7  -1   7        5.42       -2.55      9.95 o 
  -6  -1   7       27.36       34.27      9.52 o 
  -5  -1   7      219.96      224.78     12.95 o 
  -4  -1   7      543.85      587.82     13.69 o 
  -3  -1   7      348.14      377.97     12.24 o 
  -2  -1   7      289.36      304.30     11.78 o 
  -1  -1   7       21.18       45.37     11.47 o 
   0  -1   7     1658.32     1684.87     20.08 o 
   1  -1   7      710.07      678.28     14.06 o 
   2  -1   7      245.62      247.51     12.90 o 
   3  -1   7      574.54      612.94     18.51 o 
   4  -1   7       30.75       30.41     23.15 o 
   5  -1   7      327.30      305.02     12.48 o 
   6  -1   7      135.97      131.78     11.65 o 
   7  -1   7       93.22       88.37     11.74 o 
   8  -1   7       97.95       76.92     12.49 o 
   9  -1   7       18.49       34.24     12.67 o 
  10  -1   7        0.73       16.14     13.52 o 
  -9   0   7       40.72       33.00     15.88 o 
  -8   0   7        5.26        4.74     11.40 o 
  -7   0   7      191.45      172.22     22.27 o 
  -6   0   7       91.80      106.60     10.73 o 
  -5   0   7        2.83        8.95     10.08 o 
  -4   0   7      392.99      398.69     12.81 o 
  -3   0   7        7.73       20.63     11.50 o 
  -2   0   7      105.87      120.44     11.37 o 
  -1   0   7      575.71      570.99     12.58 o 
   0   0   7     1200.38     1271.69     17.77 o 
   1   0   7      363.09      335.32     12.85 o 
   2   0   7       57.06       79.36     12.75 o 
   3   0   7       33.71       35.34     14.72 o 
   4   0   7      126.09      121.13     10.41 o 
   5   0   7      322.60      284.56     11.65 o 
   6   0   7      407.44      383.02     12.54 o 
   7   0   7       91.47       80.27     11.38 o 
   8   0   7        3.02        7.29     11.64 o 
   9   0   7       17.77       24.53     12.30 o 
  10   0   7       87.28       75.01     13.12 o 
  -9   1   7       10.79       17.28     10.16 o 
  -8   1   7      148.61      141.22      9.99 o 
  -7   1   7      336.30      337.98     14.95 o 
  -6   1   7       78.99       70.10      9.33 o 
  -5   1   7       48.26       30.76     10.82 o 
  -4   1   7      401.98      414.11     18.24 o 
  -3   1   7      228.61      218.12     12.09 o 
  -2   1   7      308.05      329.96     11.90 o 
  -1   1   7      972.08      981.18     14.81 o 
   0   1   7     2054.72     1937.86     22.27 o 
   1   1   7      440.64      510.94     14.24 o 
   2   1   7        3.32        4.11      9.32 o 
   3   1   7        8.52       11.49      7.24 o 
   4   1   7      233.80      208.58     10.92 o 
   5   1   7      757.12      739.90     14.00 o 
   6   1   7      624.09      624.26     13.60 o 
   7   1   7       48.03       49.28     11.14 o 
   8   1   7       95.07       91.00     11.74 o 
   9   1   7       35.52       31.63     10.72 o 
  10   1   7      117.90      126.31     13.03 o 
  11   1   7       56.08       38.69     13.66 o 
  -9   2   7        0.26       18.35     10.31 o 
  -8   2   7      126.49      127.21     10.11 o 
  -7   2   7      100.44       91.08      9.82 o 
  -6   2   7      183.34      200.63      9.03 o 
  -5   2   7      164.60      162.86      9.11 o 
  -4   2   7      122.39      126.04      8.48 o 
  -3   2   7      225.40      239.64     12.42 o 
  -2   2   7      243.13      248.34     10.71 o 
  -1   2   7     4447.37     4474.38     62.85 o 
   0   2   7      173.23      151.49      8.55 o 
   1   2   7        8.66        8.67      8.22 o 
   2   2   7      884.75      886.15     18.46 o 
   3   2   7      983.64     1011.72     12.14 o 
   4   2   7     1682.47     1745.03     25.04 o 
   5   2   7      213.52      222.86     12.07 o 
   6   2   7      417.78      411.14     12.29 o 
   7   2   7       39.91       36.56     11.13 o 
   8   2   7       66.65       59.83     11.46 o 
   9   2   7       94.08       87.45     12.26 o 
  10   2   7      134.51      153.52     13.00 o 
  11   2   7       89.17       88.63     13.33 o 
  -8   3   7      280.05      244.52     10.55 o 
  -7   3   7      126.19      134.06      9.76 o 
  -6   3   7      364.94      340.79      9.44 o 
  -5   3   7      749.48      755.12     15.09 o 
  -4   3   7       51.74       57.90     12.65 o 
  -3   3   7     1651.32     1746.30     19.68 o 
  -2   3   7      620.72      628.49     13.17 o 
  -1   3   7      685.84      701.98     12.91 o 
   0   3   7      461.27      464.25      9.49 o 
   1   3   7       82.06       84.80      7.91 o 
   2   3   7      487.02      499.76      9.27 o 
   3   3   7      445.51      462.38     14.84 o 
   4   3   7      483.61      488.23     10.13 o 
   5   3   7      612.76      664.22     11.51 o 
   6   3   7      156.24      164.97     11.29 o 
   7   3   7       91.41       92.28     10.33 o 
   8   3   7       20.36       20.31     11.60 o 
   9   3   7       50.44       51.89     12.14 o 
  10   3   7      111.58      127.72     12.95 o 
  11   3   7       62.21       63.51     13.41 o 
  -8   4   7       68.88       45.85     10.43 o 
  -7   4   7       99.92      108.02     14.42 o 
  -6   4   7      150.00      158.29     13.69 o 
  -5   4   7       13.95       33.43     12.90 o 
  -4   4   7      119.11      115.56     12.82 o 
  -3   4   7       88.44       98.19     12.07 o 
  -2   4   7     1077.70     1135.96     15.11 o 
  -1   4   7      503.21      524.13     12.28 o 
   0   4   7      142.24      169.68     10.33 o 
   1   4   7       63.31       58.86      7.83 o 
   2   4   7      396.49      386.14      8.28 o 
   3   4   7      905.53      914.83     13.22 o 
   4   4   7      216.56      221.08      6.47 o 
   5   4   7      118.22      127.44      6.47 o 
   6   4   7       29.92       38.13      7.03 o 
   7   4   7      248.47      256.50      9.95 o 
   8   4   7       75.36       74.89     11.87 o 
   9   4   7       15.02       23.89     12.12 o 
  10   4   7       93.94       75.27     13.08 o 
  11   4   7       27.27       51.19     13.26 o 
  -7   5   7      108.44      124.23     14.10 o 
  -6   5   7        0.19       34.07     13.45 o 
  -5   5   7      159.12      181.91     13.58 o 
  -4   5   7       11.14       12.28     12.56 o 
  -3   5   7       89.20      107.31     10.92 o 
  -2   5   7     1006.89     1107.50     15.79 o 
  -1   5   7       66.81       68.57     11.02 o 
   0   5   7      263.37      274.06      8.16 o 
   1   5   7      332.79      355.62     12.09 o 
   2   5   7     1231.30     1219.65     35.74 o 
   3   5   7      622.83      646.55     21.03 o 
   4   5   7       25.85       38.13      6.28 o 
   5   5   7       63.19       76.08      6.14 o 
   6   5   7      885.62      894.08     19.92 o 
   7   5   7      470.94      485.12     11.22 o 
   8   5   7       73.50       80.99      7.11 o 
   9   5   7        4.91        6.66      7.77 o 
  10   5   7        2.90        8.81     11.93 o 
  11   5   7       15.37       11.14     12.04 o 
  -7   6   7        7.60       14.30     14.84 o 
  -6   6   7       48.83       40.95     14.11 o 
  -5   6   7      194.77      202.03     14.15 o 
  -4   6   7       62.67       67.87     13.30 o 
  -3   6   7       45.57       69.85     12.78 o 
  -2   6   7        0.89        9.52     12.15 o 
  -1   6   7       26.29       31.42      8.13 o 
   0   6   7       80.73      101.00      7.79 o 
   1   6   7     1541.84     1617.26     62.41 o 
   2   6   7      909.42      959.81     31.87 o 
   3   6   7       76.30       69.73      7.43 o 
   4   6   7      151.67      149.72      7.69 o 
   5   6   7     1020.79      980.27     37.26 o 
   6   6   7     1516.04     1518.25     56.83 o 
   7   6   7       36.43       55.15      8.49 o 
   8   6   7        8.36       11.97      8.66 o 
   9   6   7       18.63       22.33      9.61 o 
  10   6   7       75.34       65.32     10.66 o 
  11   6   7       28.14       21.03     12.43 o 
  -6   7   7       50.50       38.65     14.98 o 
  -5   7   7      154.23      185.10     14.78 o 
  -4   7   7       38.17       54.57     14.14 o 
  -3   7   7      240.84      262.09     13.92 o 
  -2   7   7       41.66       27.76      8.38 o 
  -1   7   7       35.56       44.49      8.16 o 
   0   7   7      236.48      239.50      9.03 o 
   1   7   7      808.94      793.19     41.12 o 
   2   7   7      355.96      362.40     14.29 o 
   3   7   7       51.24       54.88      7.27 o 
   4   7   7       89.54       86.80      7.02 o 
   5   7   7      318.52      346.58     14.34 o 
   6   7   7     1051.68     1035.96     44.30 o 
   7   7   7      148.95      128.98      8.66 o 
   8   7   7       10.55       20.71      8.85 o 
   9   7   7        0.13        5.90      9.25 o 
  10   7   7       34.04       35.75      9.48 o 
  11   7   7       45.74       45.82     10.94 o 
  -5   8   7       59.38       91.14     15.17 o 
  -4   8   7      172.28      182.05     14.90 o 
  -3   8   7      176.92      180.19     14.43 o 
  -2   8   7       66.89       79.41     19.51 o 
  -1   8   7      382.13      363.64     24.36 o 
   0   8   7      126.76      122.98      9.49 o 
   1   8   7      305.94      298.19     21.67 o 
   2   8   7       23.45       36.30      9.84 o 
   3   8   7        4.42       13.46      7.64 o 
   4   8   7        0.88       12.78      7.87 o 
   5   8   7      141.78      139.84      8.31 o 
   6   8   7      423.97      391.50     15.26 o 
   7   8   7      175.35      170.25      8.70 o 
   8   8   7        1.41       18.41      8.94 o 
   9   8   7       67.30       72.99      9.25 o 
  10   8   7       27.54       17.16     12.98 o 
  -4   9   7       21.07       46.44     15.40 o 
  -3   9   7       18.18       53.53     14.66 o 
  -2   9   7       67.43       72.72      9.79 o 
  -1   9   7      109.53      115.75      8.81 o 
   0   9   7      354.45      336.42     36.19 o 
   1   9   7        0.59       -2.53      7.64 o 
   2   9   7      219.02      208.32     14.75 o 
   3   9   7       23.85       30.43      7.56 o 
   4   9   7       15.91       21.52      8.19 o 
   5   9   7       55.61       62.47      8.44 o 
   6   9   7       30.77       40.85      8.69 o 
   7   9   7      109.47       93.16      8.82 o 
   8   9   7        1.34       12.95      9.14 o 
   9   9   7      115.70       90.20      9.65 o 
  10   9   7       58.22       57.04     10.25 o 
  -2  10   7       86.55       78.67     12.86 o 
  -1  10   7      245.78      229.69     30.98 o 
   0  10   7       55.22       44.24      8.60 o 
   1  10   7      115.63      117.69      9.95 o 
   2  10   7      125.16      121.45     12.54 o 
   3  10   7      192.08      187.81     21.67 o 
   4  10   7      174.50      192.21      8.52 o 
   5  10   7        5.84       18.36      9.87 o 
   6  10   7        0.30       13.02      8.46 o 
   7  10   7        3.02       -1.84      9.31 o 
   8  10   7      117.74      121.40     12.27 o 
   9  10   7       64.84       72.85     15.65 o 
  -1  11   7      149.07      140.95     17.78 o 
   0  11   7       21.04        9.91      8.97 o 
   1  11   7      249.16      217.45     24.91 o 
   2  11   7      269.46      267.10     27.07 o 
   3  11   7       53.24       50.11      8.08 o 
   4  11   7       85.56       92.37     16.71 o 
   5  11   7        0.66      -15.72     13.91 o 
   6  11   7       47.18       33.71      9.05 o 
   7  11   7       93.02       68.36     11.44 o 
   8  11   7       21.03       33.48      9.41 o 
   3  12   7       44.89       43.44     17.67 o 
   4  12   7       42.24       45.30      9.23 o 
   5  12   7        0.07        9.91      8.71 o 
  -3  -8   8        2.67       10.19      9.82 o 
  -2  -8   8       10.03       11.52     10.64 o 
  -1  -8   8       29.56       20.40     10.18 o 
   0  -8   8        4.35       19.88     11.35 o 
   1  -8   8       13.96       13.55     14.99 o 
  -5  -7   8       44.81       36.40     17.26 o 
  -4  -7   8       61.95       65.74      9.70 o 
  -3  -7   8       28.56       50.29      9.76 o 
  -2  -7   8      397.07      412.45     10.10 o 
  -1  -7   8       65.71       69.25     10.07 o 
   0  -7   8        6.36        8.59     10.32 o 
   1  -7   8       24.87       31.86     13.93 o 
   2  -7   8       58.25       68.22     12.05 o 
   3  -7   8       98.25      111.60     16.52 o 
  -6  -6   8        5.61        6.72      9.43 o 
  -5  -6   8        5.91       18.78      9.59 o 
  -4  -6   8        4.46       11.68      9.22 o 
  -3  -6   8      472.13      434.27     29.90 o 
  -2  -6   8      288.09      291.05     10.06 o 
  -1  -6   8        9.56       12.14     10.77 o 
   0  -6   8       82.39       89.66      9.10 o 
   1  -6   8       76.96       89.94     10.51 o 
   2  -6   8      303.78      321.86     27.08 o 
   3  -6   8      105.09      109.82     15.65 o 
   4  -6   8       81.98       80.10     16.16 o 
   5  -6   8        1.35        2.64     13.21 o 
  -7  -5   8      140.56      129.15     13.23 o 
  -6  -5   8       33.44       31.65     13.72 o 
  -5  -5   8       24.14       53.38      9.46 o 
  -4  -5   8      108.08      121.52      9.19 o 
  -3  -5   8      378.65      369.95     14.17 o 
  -2  -5   8      218.32      234.10     13.39 o 
  -1  -5   8      169.14      165.58      9.30 o 
   0  -5   8        1.87       17.50      8.94 o 
   1  -5   8      228.33      241.39     10.54 o 
   2  -5   8      286.18      268.41     28.13 o 
   3  -5   8      223.40      220.28     27.89 o 
   4  -5   8      219.53      201.21     20.83 o 
   5  -5   8        1.84        5.96     13.31 o 
   6  -5   8      115.33       99.48     15.90 o 
  -8  -4   8      191.66      179.89     13.19 o 
  -7  -4   8       44.67       56.90     14.23 o 
  -6  -4   8      145.63      155.14     13.83 o 
  -5  -4   8        7.66       -8.64     12.79 o 
  -4  -4   8       11.55       22.30     11.51 o 
  -3  -4   8     1003.55      980.22     62.28 o 
  -2  -4   8      121.85      125.65      9.20 o 
  -1  -4   8       60.33       58.64      8.40 o 
   0  -4   8        6.87       -2.80      8.37 o 
   1  -4   8       28.16       25.18      9.15 o 
   2  -4   8       31.97       23.34     11.30 o 
   3  -4   8       66.54       72.76     11.78 o 
   4  -4   8      115.12      101.66     15.06 o 
   5  -4   8       22.68       25.81     13.99 o 
   6  -4   8       55.82       52.55     18.37 o 
   7  -4   8       89.69       82.75     14.31 o 
  -8  -3   8      117.81      140.30     18.92 o 
  -7  -3   8       99.30      107.38     17.57 o 
  -6  -3   8        8.11      -24.51     13.44 o 
  -5  -3   8       49.82       42.05     12.65 o 
  -4  -3   8      389.83      453.23     13.25 o 
  -3  -3   8       11.29        5.02     11.24 o 
  -2  -3   8        3.36       -0.21      7.97 o 
  -1  -3   8      208.33      206.01      9.71 o 
   0  -3   8       88.13       86.06      8.23 o 
   1  -3   8        4.57        9.95      8.24 o 
   2  -3   8      123.51      125.20     14.01 o 
   3  -3   8      600.98      592.52     46.43 o 
   4  -3   8      318.38      298.38     20.77 o 
   5  -3   8       42.11       45.39     16.15 o 
   7  -3   8       79.88       83.64     13.58 o 
   8  -3   8       17.34       18.79     13.88 o 
  -8  -2   8       46.92       41.50     10.70 o 
  -7  -2   8       33.10       37.65     10.01 o 
  -6  -2   8       42.90       44.43     13.38 o 
  -5  -2   8      116.10      151.00     13.00 o 
  -4  -2   8      160.07      164.62     12.43 o 
  -3  -2   8      131.02      132.56     11.81 o 
  -2  -2   8      102.28      125.46     11.33 o 
  -1  -2   8      483.27      493.33     13.05 o 
   0  -2   8      692.89      692.92     13.87 o 
   1  -2   8       58.04       50.89      8.69 o 
   2  -2   8      319.27      316.72     10.92 o 
   3  -2   8      170.11      213.51     15.89 o 
   4  -2   8      401.92      423.07     20.87 o 
   6  -2   8       20.38        7.91     11.14 o 
   7  -2   8      113.74       82.99     13.11 o 
   8  -2   8        2.70       -2.04     13.03 o 
   9  -2   8       23.61       16.20     13.70 o 
  -8  -1   8        4.72       -0.09     11.46 o 
  -7  -1   8      211.51      206.83     11.65 o 
  -6  -1   8       64.07       73.03     10.73 o 
  -5  -1   8      708.85      701.39     15.13 o 
  -4  -1   8      451.38      434.48     13.38 o 
  -3  -1   8      141.36      160.61     12.22 o 
  -2  -1   8      387.29      388.36     12.63 o 
  -1  -1   8      827.99      846.83     14.46 o 
   0  -1   8     1275.45     1315.27     18.17 o 
   1  -1   8       74.94       78.53     11.77 o 
   2  -1   8        8.02       17.79     12.33 o 
   3  -1   8       82.49       83.84     14.89 o 
   4  -1   8      327.28      322.12     23.08 o 
   5  -1   8      208.81      201.22     11.17 o 
   6  -1   8      188.15      190.15     12.36 o 
   7  -1   8       40.71       40.30     12.07 o 
   8  -1   8        6.24        0.82     11.20 o 
   9  -1   8       25.46       51.18     12.92 o 
  10  -1   8       34.59       32.53     13.95 o 
  -8   0   8      259.37      235.54     15.07 o 
  -7   0   8      119.32      120.73     13.12 o 
  -6   0   8       62.46       69.96     11.04 o 
  -5   0   8      760.85      763.01     13.55 o 
  -4   0   8       27.62       32.76     12.30 o 
  -3   0   8      213.20      205.18     12.18 o 
  -2   0   8       15.31        7.62     11.12 o 
  -1   0   8     2439.23     2482.23     25.69 o 
   0   0   8     1910.99     1942.35     22.84 o 
   1   0   8        3.18       19.29     12.13 o 
   2   0   8       72.65       78.80     13.35 o 
   3   0   8      301.78      318.71     16.73 o 
   4   0   8      855.12      786.48     29.89 o 
   5   0   8      166.31      140.48     11.36 o 
   6   0   8       44.72       52.46     11.34 o 
   7   0   8        0.37       -0.86     11.35 o 
   8   0   8       11.39       22.46     11.91 o 
   9   0   8       42.97       60.18     12.40 o 
  10   0   8       34.26       33.36     13.25 o 
  -8   1   8       81.40       82.44     10.32 o 
  -7   1   8      236.73      229.00      9.71 o 
  -6   1   8      284.80      288.37     23.76 o 
  -5   1   8        2.24       15.36     11.50 o 
  -4   1   8        2.75        3.07     12.54 o 
  -3   1   8       62.82       70.49     11.95 o 
  -2   1   8      935.24      942.19     14.56 o 
  -1   1   8     1028.99      957.11     15.56 o 
   0   1   8       72.13       86.82     11.77 o 
   1   1   8      474.97      492.06     14.22 o 
   2   1   8      263.67      255.79     10.15 o 
   3   1   8     1702.75     1676.89     46.26 o 
   4   1   8        8.47        7.54      9.23 o 
   5   1   8        1.09       10.47     10.55 o 
   6   1   8       62.68       54.27      9.73 o 
   7   1   8       28.81       35.50     11.03 o 
   8   1   8       90.96       87.95     10.53 o 
   9   1   8       20.72       24.25     12.00 o 
  10   1   8       10.75        8.48     11.35 o 
  -8   2   8       38.16       37.83     10.41 o 
  -7   2   8      196.93      193.09     16.96 o 
  -6   2   8       49.78       55.48      9.70 o 
  -5   2   8       95.02       93.23      9.29 o 
  -4   2   8        5.79        5.76      8.69 o 
  -3   2   8      214.37      214.49      8.84 o 
  -2   2   8      230.83      227.53      7.92 o 
  -1   2   8      301.90      311.24      9.79 o 
   0   2   8      482.11      488.72     10.32 o 
   1   2   8      290.93      302.58      9.09 o 
   2   2   8      427.52      424.98      8.07 o 
   3   2   8      875.11      862.07     10.02 o 
   4   2   8       71.56       66.68      8.55 o 
   5   2   8       30.42       34.42     10.78 o 
   6   2   8       63.51       57.68     11.10 o 
   7   2   8      187.88      192.27     10.77 o 
   8   2   8      116.78      116.20     11.79 o 
   9   2   8       21.66       34.19     10.85 o 
  10   2   8       17.41       17.61     12.72 o 
  11   2   8       25.10       31.28     11.97 o 
  -8   3   8       36.39       37.24     10.57 o 
  -7   3   8      116.28      102.68     10.45 o 
  -6   3   8      121.31      149.71      9.84 o 
  -5   3   8      181.39      165.63     21.73 o 
  -4   3   8       38.86       37.38     12.63 o 
  -3   3   8       37.15       61.43     12.20 o 
  -2   3   8     1403.02     1496.62     18.20 o 
  -1   3   8      602.94      561.39     23.96 o 
   0   3   8      357.29      373.03     14.47 o 
   1   3   8      291.70      276.17      9.05 o 
   2   3   8      490.92      486.86     14.46 o 
   3   3   8      511.26      538.54      9.88 o 
   4   3   8      541.08      609.24     12.46 o 
   5   3   8       27.30       32.92      9.77 o 
   6   3   8      724.39      785.30     14.46 o 
   7   3   8      261.53      273.08     12.29 o 
   8   3   8       30.61       26.57     11.97 o 
   9   3   8       60.22       67.33     12.24 o 
  10   3   8       25.39       27.21     12.72 o 
  11   3   8       53.62       44.05     12.04 o 
  -7   4   8       80.75       62.52     10.34 o 
  -6   4   8       99.04       96.80     14.04 o 
  -5   4   8      404.25      408.14     14.56 o 
  -4   4   8      164.41      166.32     13.01 o 
  -3   4   8     1806.06     1836.08     21.12 o 
  -2   4   8      301.65      323.84     12.64 o 
  -1   4   8     1177.99     1164.20     16.30 o 
   0   4   8      159.93      172.77     10.94 o 
   1   4   8      305.66      285.39      9.00 o 
   2   4   8     1835.25     1855.70     16.61 o 
   3   4   8       69.06       78.10      8.49 o 
   4   4   8        1.48       10.67      9.08 o 
   5   4   8        2.72        4.23      8.97 o 
   6   4   8      518.15      534.12     11.47 o 
   7   4   8      339.52      369.06     13.09 o 
   8   4   8       53.65       63.61     12.01 o 
   9   4   8       10.50        6.20     10.98 o 
  10   4   8        6.09       -2.76     12.96 o 
  11   4   8       32.29       75.54     13.65 o 
  -7   5   8        0.00       29.76     14.73 o 
  -6   5   8       83.22       67.72     14.33 o 
  -5   5   8      247.70      241.07     12.87 o 
  -4   5   8      569.55      572.14     13.69 o 
  -3   5   8      195.47      196.30     12.88 o 
  -2   5   8        5.19        0.98     11.82 o 
  -1   5   8       98.93      114.55     11.40 o 
   0   5   8      231.36      255.92     11.50 o 
   1   5   8     1498.53     1551.51     18.71 o 
   2   5   8      169.88      161.73      8.91 o 
   3   5   8        1.46       -2.13      6.96 o 
   4   5   8        0.75        0.43      6.44 o 
   5   5   8       27.23       26.06      6.45 o 
   6   5   8      163.68      186.45      7.14 o 
   7   5   8      178.48      196.01     10.53 o 
   8   5   8       63.17       78.03     10.30 o 
   9   5   8       10.35       14.68     12.66 o 
  10   5   8        2.93       34.88     13.21 o 
  11   5   8        7.17        0.34     13.80 o 
  -6   6   8       77.72       97.93     14.80 o 
  -5   6   8      179.43      185.22     13.04 o 
  -4   6   8      224.16      228.60     14.12 o 
  -3   6   8       38.68       17.51     12.94 o 
  -2   6   8      110.31      117.24     12.62 o 
  -1   6   8      206.55      239.29     12.46 o 
   0   6   8      182.14      190.70     11.85 o 
   1   6   8       48.99       61.94      8.17 o 
   2   6   8       42.17       35.10      7.82 o 
   3   6   8       15.38       28.30      7.63 o 
   4   6   8      166.08      169.18      8.00 o 
   5   6   8      252.62      265.62     10.54 o 
   6   6   8        5.74       15.51      8.62 o 
   7   6   8       15.83       26.75      6.88 o 
   8   6   8        0.22        2.25      7.36 o 
   9   6   8       78.01       75.76     10.45 o 
  10   6   8        7.50       15.68     12.25 o 
  -5   7   8       33.01       34.29     14.97 o 
  -4   7   8      114.93      113.83     13.22 o 
  -3   7   8       18.10       10.85     13.68 o 
  -2   7   8      313.67      327.05     13.90 o 
  -1   7   8        4.65       13.34     12.41 o 
   0   7   8       87.18       98.56      8.77 o 
   1   7   8      113.35      105.16      8.18 o 
   2   7   8       28.84       28.95      7.51 o 
   3   7   8       24.44       27.95      7.71 o 
   4   7   8      102.75      102.11      7.96 o 
   5   7   8      180.99      185.10     10.38 o 
   6   7   8        7.53        7.96      8.49 o 
   7   7   8       24.30       27.74      8.65 o 
   8   7   8       20.48       27.31      9.12 o 
   9   7   8       30.82       27.85      9.75 o 
  10   7   8        1.52        2.71     10.62 o 
  -4   8   8       11.13       14.09     15.22 o 
  -3   8   8      109.65      138.59     14.69 o 
  -2   8   8       58.77       62.06     14.00 o 
  -1   8   8      316.77      312.06     36.31 o 
   0   8   8      434.91      406.98     16.80 o 
   1   8   8       20.65       31.51      8.08 o 
   2   8   8      149.62      166.64      9.14 o 
   3   8   8       10.54       16.68      8.24 o 
   4   8   8      310.79      296.97     18.08 o 
   5   8   8       50.68       67.71      8.15 o 
   6   8   8        0.94        6.76      8.67 o 
   7   8   8       16.71       16.01      8.69 o 
   8   8   8       36.30       41.15      8.87 o 
   9   8   8      140.20      114.41     16.57 o 
  10   8   8       11.08       19.25     10.30 o 
  -3   9   8      149.86      139.72     15.61 o 
  -2   9   8      180.51      181.04     14.95 o 
  -1   9   8      250.18      240.59     21.18 o 
   0   9   8       78.08       71.18      8.86 o 
   1   9   8       45.23       40.39      8.50 o 
   2   9   8      132.88      128.96     10.39 o 
   3   9   8      192.55      182.79     11.59 o 
   4   9   8      117.55      141.32      8.33 o 
   5   9   8       10.68        8.40     14.89 o 
   6   9   8        9.50       11.78      8.48 o 
   7   9   8        7.23       15.44      8.90 o 
   8   9   8       48.11       63.46      9.16 o 
   9   9   8       95.41       89.18     10.09 o 
  -2  10   8       99.21       82.88     10.07 o 
  -1  10   8       24.62       23.13      9.67 o 
   0  10   8       12.38        8.05      9.04 o 
   1  10   8        3.25       -2.96      8.26 o 
   2  10   8      100.05       99.14     11.16 o 
   3  10   8      261.46      254.00     20.55 o 
   4  10   8        9.53        7.42      8.74 o 
   5  10   8        3.05       24.58      8.87 o 
   6  10   8       13.12       29.19     15.80 o 
   7  10   8        0.90       12.45      9.06 o 
   8  10   8       61.46       64.44      9.75 o 
   9  10   8       78.33       46.62     11.87 o 
   0  11   8        6.43       17.08      9.57 o 
   1  11   8       21.27       23.08      9.05 o 
   2  11   8       86.18       80.51      8.76 o 
   3  11   8      101.85      100.63     13.13 o 
   4  11   8        0.73        4.09     10.77 o 
   5  11   8       23.04       40.39     15.20 o 
   6  11   8        1.80       17.64     10.86 o 
   7  11   8       46.36       47.57     11.22 o 
  -3  -7   9      248.02      214.48     14.39 o 
  -2  -7   9        6.22       17.46     10.32 o 
  -1  -7   9        1.58        5.25      9.97 o 
   0  -7   9       89.68       99.86     11.21 o 
   1  -7   9       18.30       42.41     14.73 o 
   2  -7   9       50.95       47.84     12.81 o 
  -5  -6   9       74.68       83.01     15.61 o 
  -4  -6   9      120.32      113.43     12.05 o 
  -3  -6   9       68.56       73.62      9.75 o 
  -2  -6   9       45.23       50.81     12.93 o 
  -1  -6   9       21.35       20.95      9.42 o 
   0  -6   9       42.75       42.95     10.14 o 
   1  -6   9       85.91       85.62     11.47 o 
   2  -6   9       87.83       94.08     15.24 o 
   3  -6   9      208.63      197.48     29.22 o 
   4  -6   9        7.94       12.12     17.30 o 
  -6  -5   9      100.63      125.33     14.41 o 
  -5  -5   9        5.20       -0.51     13.11 o 
  -4  -5   9      251.68      234.20     11.55 o 
  -3  -5   9      379.58      357.25     13.90 o 
  -2  -5   9       26.52       40.98     18.24 o 
  -1  -5   9       36.21       45.90     12.01 o 
   0  -5   9      111.60      115.04      9.64 o 
   1  -5   9      233.22      238.76     10.64 o 
   2  -5   9       91.85       94.67     22.22 o 
   3  -5   9       42.89       47.97     11.99 o 
   4  -5   9        1.36        2.50     13.21 o 
   5  -5   9       70.86       54.33     13.91 o 
  -7  -4   9       86.60       89.85     15.08 o 
  -6  -4   9       12.87       18.80     13.88 o 
  -5  -4   9       95.66       87.43     13.32 o 
  -4  -4   9      536.61      523.64     14.40 o 
  -3  -4   9       25.02       36.11      8.79 o 
  -2  -4   9       11.66       14.27      8.54 o 
  -1  -4   9        1.39       13.13      8.51 o 
   0  -4   9      925.27      884.61     44.85 o 
   1  -4   9      369.85      377.59     37.95 o 
   2  -4   9        0.45       11.81     10.48 o 
   3  -4   9        1.93        8.42     12.07 o 
   4  -4   9       93.31       87.57     13.28 o 
   5  -4   9      131.29      101.25     15.12 o 
   7  -4   9       36.08       15.24     15.04 o 
  -7  -3   9       31.66       24.61     10.36 o 
  -6  -3   9       43.42       46.69     13.77 o 
  -5  -3   9      202.34      235.40     13.60 o 
  -4  -3   9        1.68      -11.99     12.17 o 
  -3  -3   9       48.82       45.56     11.63 o 
  -2  -3   9       11.75        5.51     11.11 o 
  -1  -3   9      469.39      457.42     12.50 o 
   0  -3   9      673.48      634.37     45.81 o 
   1  -3   9       39.73       43.52      9.13 o 
   2  -3   9       35.76       31.12      9.94 o 
   3  -3   9      107.82      107.64     11.66 o 
   4  -3   9       33.15       53.49     17.24 o 
   5  -3   9       13.85       19.88     22.07 o 
   7  -3   9       54.03       71.55     12.84 o 
   8  -3   9       12.74       23.65     14.63 o 
  -7  -2   9      116.71      112.66     11.51 o 
  -6  -2   9       21.54       23.78     12.53 o 
  -5  -2   9       85.07      101.13     11.98 o 
  -4  -2   9       46.65       51.00     12.43 o 
  -3  -2   9       28.77       50.49     11.75 o 
  -2  -2   9      214.61      213.78     12.70 o 
  -1  -2   9      310.56      304.59     12.59 o 
   0  -2   9      331.31      334.63     12.58 o 
   1  -2   9      382.58      395.02     13.68 o 
   2  -2   9        0.10        7.50     12.96 o 
   3  -2   9      413.04      440.00     17.72 o 
   4  -2   9      102.23      108.87     19.58 o 
   6  -2   9      327.49      293.94     15.06 o 
   7  -2   9        0.07       18.61     13.55 o 
   8  -2   9      124.12      100.90     14.07 o 
  -8  -1   9       92.22       91.71     12.59 o 
  -7  -1   9        0.95       18.45     10.59 o 
  -6  -1   9      301.24      276.63     11.68 o 
  -5  -1   9      376.91      370.54     14.31 o 
  -4  -1   9      239.78      236.08     13.05 o 
  -3  -1   9       14.16        7.31     11.78 o 
  -2  -1   9      443.92      424.95     12.84 o 
  -1  -1   9     2448.41     2380.43     27.31 o 
   0  -1   9      129.64      146.45     12.12 o 
   1  -1   9       79.10       92.59     12.54 o 
   2  -1   9       35.04       47.87     13.28 o 
   3  -1   9      874.63      927.18     21.71 o 
   4  -1   9      597.42      626.51     24.15 o 
   5  -1   9       70.15       75.71     12.62 o 
   6  -1   9        7.37       -2.50     12.23 o 
   7  -1   9       25.65       24.97     12.90 o 
   8  -1   9      101.87       72.45     13.19 o 
   9  -1   9       63.54       60.78     13.54 o 
  -8   0   9       53.25       39.41     10.89 o 
  -7   0   9       54.32       73.40     17.38 o 
  -6   0   9      212.82      210.41     12.03 o 
  -5   0   9       54.37       53.10     13.43 o 
  -4   0   9      140.73      153.38     13.17 o 
  -3   0   9      114.82      109.81     12.22 o 
  -2   0   9     1504.29     1498.69     18.00 o 
  -1   0   9      362.18      370.80     12.36 o 
   0   0   9      204.21      195.40     12.36 o 
   1   0   9        3.19       13.67     12.56 o 
   2   0   9      756.00      793.91     17.49 o 
   3   0   9      992.20     1080.79     23.41 o 
   4   0   9       54.06       55.00      9.26 o 
   5   0   9        3.01        4.76     11.63 o 
   6   0   9        0.34       13.68     11.71 o 
   7   0   9       77.68       49.88     12.13 o 
   8   0   9       87.44       76.89     11.31 o 
   9   0   9       94.08       72.31     12.96 o 
  10   0   9        8.49       13.29     13.47 o 
  -7   1   9       23.51       26.13     23.27 o 
  -6   1   9        1.44        9.23      9.43 o 
  -5   1   9      130.06      127.11      9.82 o 
  -4   1   9      220.29      226.54     13.67 o 
  -3   1   9      314.61      316.93     13.13 o 
  -2   1   9       78.20       76.92     13.19 o 
  -1   1   9        0.59       -7.83     11.19 o 
   0   1   9       15.19       25.66     12.20 o 
   1   1   9      622.53      633.74     14.22 o 
   2   1   9     2046.60     2161.92     19.86 o 
   3   1   9      126.30      144.37      8.92 o 
   4   1   9       21.79       23.55      8.63 o 
   5   1   9        1.69       19.00     11.02 o 
   6   1   9      208.22      178.91     11.87 o 
   7   1   9      103.70      112.66     11.67 o 
   8   1   9       11.51        4.79     11.91 o 
   9   1   9       40.45       46.38     12.48 o 
  10   1   9       33.66       47.44     12.95 o 
  -7   2   9       34.07       21.84      9.91 o 
  -6   2   9       11.52       10.30     13.51 o 
  -5   2   9      600.03      572.98     33.66 o 
  -4   2   9      378.09      382.89      9.33 o 
  -3   2   9        3.71        2.80      8.69 o 
  -2   2   9        5.58        6.88      7.68 o 
  -1   2   9      337.64      328.65      7.76 o 
   0   2   9       39.72       40.68      7.22 o 
   1   2   9      131.98      129.68      7.31 o 
   2   2   9      727.95      705.51      9.20 o 
   3   2   9      269.79      247.04      7.93 o 
   4   2   9      168.91      161.32      8.81 o 
   5   2   9      166.32      179.61     11.41 o 
   6   2   9       23.59       20.21     12.18 o 
   7   2   9       66.21       86.46     11.57 o 
   8   2   9      114.26       95.73     12.08 o 
   9   2   9        1.53       24.41     12.15 o 
  10   2   9        0.09        6.57     12.77 o 
  -7   3   9        0.12       25.48      9.80 o 
  -6   3   9      154.10      149.60     10.31 o 
  -5   3   9      216.56      209.51     15.63 o 
  -4   3   9      211.32      230.97      9.56 o 
  -3   3   9       71.80       66.46     12.53 o 
  -2   3   9      510.53      533.21     13.49 o 
  -1   3   9       14.99       12.40      9.54 o 
   0   3   9       86.90       88.75      8.98 o 
   1   3   9     1173.90     1135.52     19.69 o 
   2   3   9      872.06      862.37     21.96 o 
   3   3   9        6.24        7.09      9.06 o 
   4   3   9        4.09        8.37      9.91 o 
   5   3   9      214.06      224.29      9.71 o 
   6   3   9      302.32      310.98     12.36 o 
   7   3   9      169.95      188.94     12.08 o 
   8   3   9       59.18       63.07     12.09 o 
   9   3   9        9.92        3.34     12.33 o 
  10   3   9       43.30       44.39     12.89 o 
  -7   4   9       18.56       19.54     16.73 o 
  -6   4   9      201.11      190.90     16.99 o 
  -5   4   9      239.87      240.55     14.50 o 
  -4   4   9      502.18      494.50     13.51 o 
  -3   4   9       78.14       83.06     12.60 o 
  -2   4   9      535.07      509.95     13.68 o 
  -1   4   9       96.76      108.97     11.64 o 
   0   4   9      931.56      933.78     12.69 o 
   1   4   9     1568.48     1504.80     15.65 o 
   2   4   9       35.13       40.48      8.51 o 
   3   4   9      177.91      217.50      9.82 o 
   4   4   9        1.45        0.46      9.53 o 
   5   4   9      378.25      376.09     10.64 o 
   6   4   9      304.28      347.82     11.34 o 
   7   4   9       73.76       58.77     12.26 o 
   8   4   9       16.40       31.71     12.18 o 
   9   4   9       36.99       32.99     12.66 o 
  10   4   9       59.39       71.37     13.17 o 
  11   4   9       10.02       57.23     13.68 o 
  -6   5   9      377.96      364.28     15.86 o 
  -5   5   9      119.19       98.93     14.53 o 
  -4   5   9       26.97       51.45     13.69 o 
  -3   5   9       25.93       44.07     12.90 o 
  -2   5   9      389.19      393.65     13.45 o 
  -1   5   9      799.53      812.28     14.97 o 
   0   5   9      323.13      325.63     12.18 o 
   1   5   9       27.06       25.81     11.97 o 
   2   5   9       67.68       78.81      9.93 o 
   3   5   9       67.05       61.09      8.71 o 
   4   5   9      400.41      409.01     10.33 o 
   5   5   9      198.71      218.89      9.97 o 
   6   5   9       61.49       73.13     13.04 o 
   7   5   9       46.59       39.08     10.62 o 
   8   5   9        0.73       23.87     12.62 o 
   9   5   9       79.19       81.46     13.09 o 
  10   5   9       56.82       65.98     13.51 o 
  -5   6   9       12.61       21.69     13.08 o 
  -4   6   9       45.57       16.10     12.60 o 
  -3   6   9      154.70      129.26     13.67 o 
  -2   6   9      370.11      388.48     13.87 o 
  -1   6   9       72.63       82.11     12.29 o 
   0   6   9      157.41      160.37     12.09 o 
   1   6   9       11.44       24.59     11.25 o 
   2   6   9      196.75      216.82     12.13 o 
   3   6   9      323.52      385.38     10.41 o 
   4   6   9      300.13      313.43     11.10 o 
   5   6   9      119.74      115.25      7.12 o 
   6   6   9        8.87       11.85      6.94 o 
   7   6   9        1.63        9.23      7.23 o 
   8   6   9       68.84       81.08      9.89 o 
   9   6   9      125.77      132.78     12.37 o 
  10   6   9       46.07       33.43     13.77 o 
  -5   7   9       35.84       47.88     15.63 o 
  -4   7   9       49.58       51.33     14.91 o 
  -3   7   9      147.93      161.99     14.57 o 
  -2   7   9       39.20       47.02     13.54 o 
  -1   7   9      119.26      116.97     13.03 o 
   0   7   9       50.77       54.06     12.29 o 
   1   7   9      256.11      268.15      9.72 o 
   2   7   9       69.60       78.23      7.85 o 
   3   7   9      143.61      145.83      8.29 o 
   4   7   9      293.48      294.66     14.18 o 
   5   7   9       94.85       97.68      8.74 o 
   6   7   9        0.70       -4.93      8.70 o 
   7   7   9      124.49      128.34      9.65 o 
   8   7   9      251.15      229.02     10.01 o 
   9   7   9       43.73       57.37     10.47 o 
  10   7   9        2.17        9.29     11.71 o 
  -4   8   9       17.01        6.46     15.64 o 
  -3   8   9       62.95       90.55     14.83 o 
  -2   8   9       48.60       72.26     14.24 o 
  -1   8   9       73.60       84.47     13.71 o 
   0   8   9        1.36       18.69     12.24 o 
   1   8   9        0.69        8.09      8.48 o 
   2   8   9      132.98      131.11      8.40 o 
   3   8   9      683.58      680.10     24.69 o 
   4   8   9      105.29      117.76      8.43 o 
   5   8   9       10.24       30.83      8.48 o 
   6   8   9       11.07       13.77      9.12 o 
   7   8   9      154.47      133.00      9.30 o 
   8   8   9      246.86      209.63      9.84 o 
   9   8   9       23.25       23.98      9.98 o 
  10   8   9        0.27       14.86     11.01 o 
  -3   9   9      192.66      236.44     14.57 o 
  -2   9   9        3.60       20.21     14.97 o 
  -1   9   9       16.32       13.02     14.06 o 
   0   9   9        0.77        0.22      9.76 o 
   1   9   9      129.03      130.05      9.03 o 
   2   9   9      412.74      398.61     22.41 o 
   3   9   9      249.24      222.14     12.90 o 
   4   9   9        1.83       -7.97      8.48 o 
   5   9   9       10.35       28.21      8.81 o 
   6   9   9       15.07       18.98      9.13 o 
   7   9   9      113.20      103.48      9.14 o 
   8   9   9      120.95      101.44      9.62 o 
   9   9   9       35.22       28.13     10.07 o 
  -1  10   9       41.77       39.19     10.00 o 
   0  10   9      125.34      121.53     16.47 o 
   1  10   9       39.23       37.53      9.31 o 
   2  10   9       69.55       66.25     11.04 o 
   3  10   9      102.27      107.22      8.88 o 
   4  10   9       38.52       38.55      9.04 o 
   5  10   9       68.99       95.97     19.88 o 
   6  10   9       31.21       25.63     11.51 o 
   7  10   9       33.69       35.80     11.61 o 
   8  10   9       23.68       19.72      9.74 o 
   1  11   9       44.45       43.82      9.76 o 
   2  11   9        6.81        5.75      9.39 o 
   3  11   9        8.38       28.10     13.96 o 
   4  11   9       35.36       46.57     11.05 o 
   5  11   9       94.88      104.60     17.61 o 
   6  11   9       50.29       44.41     16.05 o 
  -3  -6  10       14.66       17.92     10.08 o 
  -2  -6  10       36.46       40.26     10.83 o 
  -1  -6  10        2.50       -3.68     10.10 o 
   0  -6  10        9.36       13.92     10.86 o 
   1  -6  10       62.93       57.61     11.61 o 
   2  -6  10       27.30       22.40     12.81 o 
  -5  -5  10      342.28      359.43     14.89 o 
  -4  -5  10       61.50       60.68     13.10 o 
  -3  -5  10      178.01      169.38     12.68 o 
  -2  -5  10        3.71       12.64      9.59 o 
  -1  -5  10       44.34       38.94     10.13 o 
   0  -5  10      465.82      455.25     43.89 o 
   1  -5  10        6.91       30.03     11.09 o 
   2  -5  10       33.92       44.16     11.73 o 
   3  -5  10       37.54       37.65     12.84 o 
   4  -5  10       77.85       68.61     13.39 o 
  -6  -4  10       72.85       77.27     14.78 o 
  -5  -4  10       94.74      101.95     13.94 o 
  -4  -4  10       41.95       39.77     12.84 o 
  -3  -4  10        9.39        4.86     13.44 o 
  -2  -4  10       45.08       53.45     13.02 o 
  -1  -4  10      951.65      985.34     18.01 o 
   0  -4  10       82.66       97.85      9.82 o 
   1  -4  10       21.42       29.29     10.49 o 
   2  -4  10        0.04        9.40     10.90 o 
   3  -4  10      286.29      271.90     36.12 o 
   4  -4  10      238.05      227.00     19.54 o 
   5  -4  10       12.99       23.32     20.37 o 
  -6  -3  10       33.54       14.94     14.53 o 
  -5  -3  10       67.06       73.37     13.40 o 
  -4  -3  10       15.61       25.44     12.64 o 
  -3  -3  10      109.46      123.97     12.31 o 
  -2  -3  10       76.75       74.85     11.82 o 
  -1  -3  10      250.64      259.27     13.21 o 
   0  -3  10      173.84      181.31     12.88 o 
   1  -3  10        5.04       15.80     13.54 o 
   2  -3  10      188.22      186.36     15.21 o 
   3  -3  10      271.61      298.90     17.08 o 
   4  -3  10      101.43       90.80     18.56 o 
   5  -3  10        1.67        7.39     24.07 o 
   7  -3  10        1.21       10.09     15.08 o 
  -6  -2  10      234.41      218.38     14.78 o 
  -5  -2  10        2.59        3.25     13.39 o 
  -4  -2  10      281.05      253.00     13.40 o 
  -3  -2  10        1.42       -3.69     11.90 o 
  -2  -2  10        9.36       30.01     11.47 o 
  -1  -2  10      149.39      164.98     12.69 o 
   0  -2  10       18.42       17.40     12.22 o 
   1  -2  10        7.18        9.54     13.19 o 
   2  -2  10       30.65       37.05     14.05 o 
   3  -2  10       62.38       61.28     15.18 o 
   4  -2  10        1.53       -5.17     18.28 o 
   6  -2  10       31.88       12.27     14.35 o 
   7  -2  10        1.07       24.82     14.38 o 
   8  -2  10       23.68       49.05     14.66 o 
  -7  -1  10      188.12      172.92     12.64 o 
  -6  -1  10       46.23       37.74     11.30 o 
  -5  -1  10      325.83      308.98     14.32 o 
  -4  -1  10       12.24       29.52     12.92 o 
  -3  -1  10        3.30       -3.93     11.97 o 
  -2  -1  10      387.13      404.25     12.91 o 
  -1  -1  10       11.06       15.66     12.41 o 
   0  -1  10        3.90        4.17     13.16 o 
   1  -1  10        9.75       27.64     13.19 o 
   2  -1  10      192.06      224.37     15.07 o 
   3  -1  10       45.11       44.84     15.96 o 
   4  -1  10        0.95        4.78     19.62 o 
   5  -1  10       38.47       52.89     12.14 o 
   6  -1  10       10.54       22.57     13.36 o 
   7  -1  10      106.51      108.43     13.91 o 
   8  -1  10       55.52       94.60     13.87 o 
  -7   0  10        3.97        3.05     13.70 o 
  -6   0  10        8.57        3.98     12.04 o 
  -5   0  10      137.11      151.60     14.16 o 
  -4   0  10      276.09      242.67     13.89 o 
  -3   0  10      390.69      357.10     13.43 o 
  -2   0  10        5.00        8.43     11.58 o 
  -1   0  10       73.84       65.73     11.56 o 
   0   0  10       77.89       71.81     12.55 o 
   1   0  10     1063.95     1078.56     18.14 o 
   2   0  10      367.23      397.41     15.34 o 
   3   0  10      153.93      165.46     12.53 o 
   4   0  10        2.44        8.43      9.50 o 
   5   0  10       62.30       61.15     12.71 o 
   6   0  10      190.37      188.07     13.19 o 
   7   0  10       36.09       48.70     12.74 o 
   8   0  10       17.03       19.75     12.98 o 
   9   0  10        6.91       -9.00     13.44 o 
  -7   1  10       37.74       46.41     10.88 o 
  -6   1  10      115.37      104.57     14.82 o 
  -5   1  10      561.54      561.38     27.98 o 
  -4   1  10      110.93      123.89      9.72 o 
  -3   1  10      179.69      183.67     13.12 o 
  -2   1  10        7.63       24.22     13.28 o 
  -1   1  10      368.90      354.06     12.68 o 
   0   1  10      347.36      334.99     13.30 o 
   1   1  10      658.19      664.92     13.88 o 
   2   1  10      288.14      294.44      8.46 o 
   3   1  10       23.24       32.05      8.54 o 
   4   1  10       66.07       61.14      9.44 o 
   5   1  10      263.17      244.23     13.71 o 
   6   1  10      278.76      245.99     12.83 o 
   7   1  10       10.60       11.76     12.05 o 
   8   1  10        2.28        7.83     12.23 o 
   9   1  10        4.59       29.32     12.80 o 
  -7   2  10        3.35       14.11     18.46 o 
  -6   2  10      299.16      276.80     36.16 o 
  -5   2  10       54.31       62.72      9.56 o 
  -4   2  10      157.10      174.07     12.59 o 
  -3   2  10      436.14      416.89     13.97 o 
  -2   2  10      125.43      136.29      8.26 o 
  -1   2  10      426.40      393.35     12.58 o 
   0   2  10       11.34       20.95      7.49 o 
   1   2  10      543.48      531.76     12.57 o 
   2   2  10      341.14      350.51      8.34 o 
   3   2  10        3.74        8.98      8.02 o 
   4   2  10      267.80      279.33     12.31 o 
   5   2  10      283.95      283.68     12.32 o 
   6   2  10      111.60      114.79     11.71 o 
   7   2  10        2.02        9.51     11.66 o 
   8   2  10       14.70       18.30     11.99 o 
   9   2  10        3.16       18.09     12.33 o 
  10   2  10        0.43       25.62     12.96 o 
  -6   3  10       12.32       32.40      9.85 o 
  -5   3  10      102.10      106.84     21.07 o 
  -4   3  10      195.10      189.30     18.72 o 
  -3   3  10       35.18       28.32      9.18 o 
  -2   3  10       11.91        1.72      8.73 o 
  -1   3  10       10.35        9.48      7.53 o 
   0   3  10      259.01      258.51      9.78 o 
   1   3  10        2.29       13.36      9.10 o 
   2   3  10        9.37        4.37      8.80 o 
   3   3  10      477.22      447.23      8.81 o 
   4   3  10      102.03       96.78      8.71 o 
   5   3  10      722.23      729.26     29.92 o 
   6   3  10        1.63        4.57     11.56 o 
   7   3  10       11.61       14.53     11.63 o 
   8   3  10        7.96       43.56     12.07 o 
   9   3  10       35.27       38.92     12.50 o 
  10   3  10       27.67       26.56     12.95 o 
  -6   4  10        4.36        9.77     10.57 o 
  -5   4  10       53.89       72.19     15.69 o 
  -4   4  10       12.81        6.03     12.30 o 
  -3   4  10       24.13       16.57     13.03 o 
  -2   4  10       11.04       20.70     12.18 o 
  -1   4  10        3.39       -7.62     11.59 o 
   0   4  10      224.16      215.91      9.74 o 
   1   4  10       72.06       63.66      9.25 o 
   2   4  10       58.85       57.74      9.02 o 
   3   4  10       57.01       56.11      9.24 o 
   4   4  10      509.09      550.05     11.61 o 
   5   4  10      188.25      200.54     10.94 o 
   6   4  10        6.17       12.48     10.48 o 
   7   4  10       14.25       19.47     12.20 o 
   8   4  10      168.48      169.92     12.87 o 
   9   4  10      124.07      126.12     12.98 o 
  10   4  10       28.15       18.07     13.21 o 
  -5   5  10       66.61       63.05     13.38 o 
  -4   5  10       22.64       12.20     14.14 o 
  -3   5  10      754.18      738.04     16.13 o 
  -2   5  10      127.68      121.88     11.42 o 
  -1   5  10      103.97      114.42     12.29 o 
   0   5  10      221.92      226.02     13.15 o 
   1   5  10      101.16      124.73     12.56 o 
   2   5  10      618.14      615.93     11.16 o 
   3   5  10      237.12      260.58     10.07 o 
   4   5  10      203.81      198.92     17.16 o 
   5   5  10       15.63        8.65     10.01 o 
   6   5  10        0.74        7.17      9.70 o 
   7   5  10       81.99       98.26     11.20 o 
   8   5  10      193.43      200.44     13.33 o 
   9   5  10       76.17       78.29     13.32 o 
  10   5  10       17.76       11.11     13.64 o 
  -5   6  10        0.30       -8.90     15.39 o 
  -4   6  10      226.37      227.27     14.92 o 
  -3   6  10      449.65      483.60     15.34 o 
  -2   6  10      102.13       91.05     13.22 o 
  -1   6  10      187.79      199.05     13.04 o 
   0   6  10       46.26       62.62     12.11 o 
   1   6  10      496.13      453.69     13.62 o 
   2   6  10       81.37       94.72     11.80 o 
   3   6  10      159.91      161.90     14.43 o 
   4   6  10      186.69      207.54      9.61 o 
   5   6  10        3.52       -0.40      9.41 o 
   6   6  10       22.24       33.84      9.83 o 
   7   6  10       31.32       47.36     10.06 o 
   8   6  10      100.59      108.48     11.48 o 
   9   6  10       36.88       36.54     13.52 o 
  10   6  10       11.75       18.92     13.91 o 
  -4   7  10       30.76       33.52     15.28 o 
  -3   7  10       70.01       72.96     14.65 o 
  -2   7  10      479.64      456.59     15.21 o 
  -1   7  10       46.36       62.36     13.31 o 
   0   7  10      250.79      245.66     13.21 o 
   1   7  10      200.02      206.65     12.90 o 
   2   7  10       44.61       59.13     12.19 o 
   3   7  10       95.59      120.24     10.02 o 
   4   7  10        3.27        2.56     10.01 o 
   5   7  10       12.59       37.14     10.77 o 
   6   7  10       20.87       18.91     11.46 o 
   7   7  10       14.94       15.00     12.34 o 
   8   7  10        8.92       16.37     13.81 o 
   9   7  10        9.03       24.14     24.56 o 
  -3   8  10       13.92       23.52     15.23 o 
  -2   8  10       80.56       83.90     14.56 o 
  -1   8  10       10.38       19.08     13.75 o 
   0   8  10      146.77      114.80     13.56 o 
   1   8  10      120.99      147.92     12.93 o 
   2   8  10       18.75       32.83      9.23 o 
   3   8  10        8.42       17.70      9.39 o 
   4   8  10       12.67       23.52      9.15 o 
   5   8  10       24.08       31.57      8.71 o 
   6   8  10       47.72       51.06      9.23 o 
   7   8  10        4.45       22.10      9.21 o 
   8   8  10       18.31       13.91      9.60 o 
   9   8  10        1.61        2.67     10.77 o 
  -2   9  10       33.60       37.06     13.75 o 
  -1   9  10       15.71       11.97     14.52 o 
   0   9  10      138.77      153.95     14.09 o 
   1   9  10       57.55       69.14      9.93 o 
   2   9  10       69.71       53.57      8.96 o 
   3   9  10        0.02        3.94      9.32 o 
   4   9  10       56.01       60.57      8.68 o 
   5   9  10      147.36      152.86      9.32 o 
   6   9  10      136.74      131.78      9.85 o 
   7   9  10        8.00       24.73      9.69 o 
   8   9  10       66.57       62.16     12.40 o 
   0  10  10       20.08       23.85     14.45 o 
   1  10  10       38.18       27.97      9.95 o 
   2  10  10       81.61       81.48     11.87 o 
   3  10  10       51.13       48.18      9.35 o 
   4  10  10      167.14      163.99     11.87 o 
   5  10  10       59.71       56.18      9.30 o 
   6  10  10      100.11       96.10     14.07 o 
   7  10  10        0.15        5.03     12.01 o 
   3  11  10        2.03       11.38     11.66 o 
   4  11  10       22.21       39.85     11.45 o 
   5  11  10       81.94       73.90     10.16 o 
  -3  -5  11       10.62       24.48     13.13 o 
  -2  -5  11      362.89      374.04     14.25 o 
  -1  -5  11      235.41      213.83     13.76 o 
   0  -5  11       45.69       69.84     15.43 o 
   1  -5  11        0.16       21.32     11.55 o 
   2  -5  11       12.74       13.26     17.30 o 
  -4  -4  11       56.78       64.42     14.80 o 
  -3  -4  11       89.39       71.57     14.30 o 
  -2  -4  11      179.38      188.56     14.23 o 
  -1  -4  11       12.56        9.04     13.55 o 
   0  -4  11        0.02       -1.65     13.60 o 
   1  -4  11        5.23       19.88     15.05 o 
   2  -4  11      160.00      164.37     15.75 o 
   3  -4  11       80.36       75.29     17.54 o 
   4  -4  11        0.51        5.45     18.17 o 
  -5  -3  11      118.53      101.25     14.27 o 
  -4  -3  11      205.86      193.95     13.58 o 
  -3  -3  11        4.01       25.96     12.57 o 
  -2  -3  11      103.19      101.03     13.61 o 
  -1  -3  11      106.60      122.51     13.52 o 
   0  -3  11      100.00      102.78     13.92 o 
   1  -3  11      191.45      203.67     15.36 o 
   2  -3  11      160.21      188.88     16.33 o 
   3  -3  11       76.96       78.29     16.58 o 
   4  -3  11       12.35        7.57     18.58 o 
   6  -3  11       85.68       91.84     16.58 o 
  -5  -2  11      155.06      139.80     14.31 o 
  -4  -2  11        7.31        4.09     12.98 o 
  -3  -2  11      304.76      272.11     14.46 o 
  -2  -2  11      129.08      109.12     13.52 o 
  -1  -2  11      362.33      336.46     14.18 o 
   0  -2  11       14.64       11.53     13.24 o 
   1  -2  11       25.88       34.71     14.44 o 
   2  -2  11      717.99      795.67     20.74 o 
   3  -2  11      110.73      128.23     17.42 o 
   4  -2  11       38.20       34.37     19.33 o 
   6  -2  11      132.51      124.13     15.79 o 
   7  -2  11       16.41       21.59     15.64 o 
  -6  -1  11      107.01      118.15     12.19 o 
  -5  -1  11       47.91       51.07     14.11 o 
  -4  -1  11       95.47      106.44     13.61 o 
  -3  -1  11      173.08      151.63     13.04 o 
  -2  -1  11       10.34       12.05     11.95 o 
  -1  -1  11       73.68       71.37     13.01 o 
   0  -1  11       12.11       17.89     12.82 o 
   1  -1  11      255.45      285.14     15.29 o 
   2  -1  11      291.27      326.98     16.98 o 
   3  -1  11      188.55      175.73     17.75 o 
   4  -1  11        0.35        7.70     14.86 o 
   5  -1  11      131.54      119.86     14.76 o 
   6  -1  11       83.12       80.54     14.71 o 
   7  -1  11       57.20       61.24     13.22 o 
  -6   0  11      255.13      207.29     13.38 o 
  -5   0  11      119.06       91.35     14.40 o 
  -4   0  11       22.63       22.51     13.49 o 
  -3   0  11       42.15       58.99     12.73 o 
  -2   0  11        0.96      -10.19     11.99 o 
  -1   0  11       73.89       73.12     13.02 o 
   0   0  11      390.37      377.28     15.10 o 
   1   0  11      315.05      298.68     15.21 o 
   2   0  11      174.03      179.41     15.00 o 
   3   0  11      112.39      136.41     12.93 o 
   4   0  11       91.01       88.23     10.17 o 
   5   0  11      431.40      413.26     15.48 o 
   6   0  11       65.74       79.42     12.22 o 
   7   0  11       60.04       47.45     13.64 o 
   8   0  11       21.90       25.46     13.86 o 
  -6   1  11      103.32       79.68     20.64 o 
  -5   1  11        2.61        5.94     10.22 o 
  -4   1  11      176.20      156.95     11.11 o 
  -3   1  11        3.28        5.18     10.23 o 
  -2   1  11      689.89      645.56     32.47 o 
  -1   1  11       79.18       72.41      9.45 o 
   0   1  11      240.55      237.82      9.84 o 
   1   1  11      303.47      321.95     10.83 o 
   2   1  11       55.20       59.77      8.61 o 
   3   1  11       81.94       88.61      9.05 o 
   4   1  11      107.76      108.49      9.46 o 
   5   1  11      386.41      340.64     13.92 o 
   6   1  11       35.74       46.46     12.63 o 
   7   1  11       11.40       19.28     12.66 o 
   8   1  11        2.55        3.21     12.85 o 
   9   1  11       12.64       10.86     13.49 o 
  -6   2  11        1.25        0.13     10.96 o 
  -5   2  11       50.30       65.04      9.87 o 
  -4   2  11       64.82       72.84     10.09 o 
  -3   2  11      486.66      419.46     10.32 o 
  -2   2  11      326.73      310.80      8.94 o 
  -1   2  11       77.69       83.11      8.00 o 
   0   2  11      189.32      195.41      8.24 o 
   1   2  11       21.76       19.02      8.09 o 
   2   2  11      241.44      245.54      8.39 o 
   3   2  11       60.55       70.40      9.37 o 
   4   2  11      360.63      331.51     18.75 o 
   5   2  11      175.80      173.68     12.39 o 
   6   2  11        4.14       -9.56     11.90 o 
   7   2  11       39.58       39.85     12.12 o 
   8   2  11       81.42       59.23     12.62 o 
   9   2  11       24.40       22.66     12.90 o 
  -5   3  11        1.39       10.99     10.46 o 
  -4   3  11       13.60       25.36      9.88 o 
  -3   3  11      165.07      156.89     24.87 o 
  -2   3  11      397.35      389.53      9.97 o 
  -1   3  11      491.62      455.17      9.19 o 
   0   3  11       11.68       24.84      8.21 o 
   1   3  11      466.02      443.34      8.73 o 
   2   3  11       91.17       84.23      7.82 o 
   3   3  11      145.56      144.50      8.46 o 
   4   3  11      288.15      309.21      9.64 o 
   5   3  11       24.59       33.19     10.08 o 
   6   3  11       10.50        7.78     12.93 o 
   7   3  11       33.35       28.76     11.94 o 
   8   3  11       75.68       76.25     11.21 o 
   9   3  11       12.16       23.40     12.77 o 
  -5   4  11        3.77        0.94     10.52 o 
  -4   4  11       29.26       28.90      9.96 o 
  -3   4  11      263.45      232.28      9.89 o 
  -2   4  11      353.66      319.44     14.87 o 
  -1   4  11       30.46       37.05     12.01 o 
   0   4  11       55.58       49.03      9.64 o 
   1   4  11      183.36      191.77     16.82 o 
   2   4  11       33.23       41.05      9.64 o 
   3   4  11      167.30      168.15     10.17 o 
   4   4  11      169.05      163.87     10.56 o 
   5   4  11       51.47       46.19      9.00 o 
   6   4  11       14.85       10.58     11.06 o 
   7   4  11       71.43       80.75     12.55 o 
   8   4  11       40.22       34.11     12.61 o 
   9   4  11       19.60       25.87     11.56 o 
  -5   5  11       19.56       24.93     10.21 o 
  -4   5  11      225.86      216.02     14.92 o 
  -3   5  11       76.64       74.60     12.34 o 
  -2   5  11      223.68      204.53     13.50 o 
  -1   5  11      147.68      144.12     12.61 o 
   0   5  11      408.82      398.09     13.27 o 
   1   5  11      152.25      172.94     13.13 o 
   2   5  11       46.08       40.50      9.79 o 
   3   5  11      643.07      613.79     11.96 o 
   4   5  11      136.46      156.29     10.33 o 
   5   5  11      156.37      148.69     10.84 o 
   6   5  11      130.14      161.33     19.00 o 
   7   5  11       73.06      109.34     12.84 o 
   8   5  11        9.06       -9.59     13.13 o 
   9   5  11       11.58       24.72     13.37 o 
  -4   6  11      158.46      164.14     13.67 o 
  -3   6  11      169.33      147.05     14.62 o 
  -2   6  11       51.09       58.74     13.48 o 
  -1   6  11      205.20      180.34     14.46 o 
   0   6  11      610.96      604.48     15.06 o 
   1   6  11      103.19       99.54     12.44 o 
   2   6  11      227.13      210.85     13.86 o 
   3   6  11       31.83       40.36     13.46 o 
   4   6  11      171.27      169.78      9.86 o 
   5   6  11       90.52      107.44     17.12 o 
   6   6  11       60.25       58.21      9.95 o 
   7   6  11       95.66      108.01     17.95 o 
   8   6  11        4.19        7.04     13.24 o 
   9   6  11        0.53       20.60     13.71 o 
  -3   7  11        0.59       16.57     14.87 o 
  -2   7  11        1.36        0.62     14.15 o 
  -1   7  11      151.17      143.73     13.80 o 
   0   7  11      280.03      262.73     13.74 o 
   1   7  11      178.87      187.31     14.13 o 
   2   7  11       15.77       34.27     13.57 o 
   3   7  11       38.73       45.71     13.62 o 
   4   7  11      115.61      117.86     14.11 o 
   5   7  11       36.99       42.22     14.49 o 
   6   7  11      105.43       95.73     15.38 o 
   7   7  11       53.98       74.35     17.08 o 
   8   7  11        2.59       14.30     19.37 o 
  -2   8  11        0.30        8.01     13.16 o 
  -1   8  11       96.56       83.44     14.43 o 
   0   8  11      191.76      157.02     14.08 o 
   1   8  11       63.66       58.73     13.09 o 
   2   8  11       10.02       15.15     13.85 o 
   3   8  11       66.98       66.30     12.76 o 
   4   8  11      159.50      176.48     15.67 o 
   5   8  11       52.08       63.13     11.47 o 
   6   8  11        9.43       18.35     11.21 o 
   7   8  11       27.28       18.37     12.40 o 
   8   8  11       10.65       20.01     16.13 o 
  -1   9  11        5.72       14.61     14.89 o 
   0   9  11       17.27       -5.01     14.17 o 
   1   9  11       80.49       78.93     13.84 o 
   2   9  11        0.26        9.88     14.28 o 
   3   9  11       42.78       50.55     11.77 o 
   4   9  11       18.53       19.80     10.58 o 
   5   9  11      129.43      115.07      9.49 o 
   6   9  11       37.48       43.15      9.88 o 
   7   9  11        1.08        9.51      9.82 o 
   1  10  11        7.03       13.80     14.27 o 
   2  10  11       18.22       11.63     14.04 o 
   3  10  11       24.74       51.83     11.05 o 
   4  10  11       68.60       37.98     12.30 o 
   5  10  11      134.12      128.98     10.27 o 
   6  10  11       13.84       25.71      9.92 o 
  -1  -4  12       17.79       34.77     14.97 o 
   0  -4  12       86.39      108.39     15.37 o 
   1  -4  12       27.24       44.14     16.69 o 
   2  -4  12       39.76       50.26     17.90 o 
  -3  -3  12      190.17      181.88     13.92 o 
  -2  -3  12        2.06        8.06     13.08 o 
  -1  -3  12      178.69      175.44     14.83 o 
   0  -3  12        7.48       -0.91     14.50 o 
   1  -3  12       78.22       99.44     16.27 o 
   2  -3  12      116.82      146.61     18.50 o 
   3  -3  12        0.18       17.92     17.42 o 
   4  -3  12       56.08       52.86     19.46 o 
  -4  -2  12      191.19      175.50     14.21 o 
  -3  -2  12       21.70        9.61     13.10 o 
  -2  -2  12      253.99      241.52     13.36 o 
  -1  -2  12        1.40      -18.20     12.82 o 
   0  -2  12       48.83       64.20     15.53 o 
   1  -2  12      408.47      445.62     17.74 o 
   2  -2  12        0.07        9.36     16.70 o 
   3  -2  12       62.30       61.99     18.26 o 
   4  -2  12       15.78       18.54     19.77 o 
   5  -2  12      185.64      167.16     17.20 o 
  -4  -1  12        4.30       11.04     14.01 o 
  -3  -1  12        5.80       22.20     13.05 o 
  -2  -1  12       32.18       52.04     13.85 o 
  -1  -1  12      173.99      168.05     13.94 o 
   0  -1  12       77.91       97.06     15.02 o 
   1  -1  12        5.19       11.09     14.29 o 
   2  -1  12        0.22        4.48     16.88 o 
   3  -1  12        2.38        5.46     18.33 o 
   4  -1  12       73.53       83.17     15.64 o 
   5  -1  12       74.41       93.17     17.10 o 
   6  -1  12       21.73        3.52     15.71 o 
  -5   0  12       18.89       52.14     15.10 o 
  -4   0  12       97.30       93.84     14.14 o 
  -3   0  12      119.02      126.88     13.60 o 
  -2   0  12      256.25      246.53     14.39 o 
  -1   0  12        1.57       14.25     13.45 o 
   0   0  12       11.16       10.57     13.44 o 
   1   0  12       20.89       22.26     13.82 o 
   2   0  12        4.23       16.90     12.27 o 
   3   0  12       21.82       27.16     10.22 o 
   4   0  12       55.98       72.24     10.48 o 
   5   0  12       27.65       14.45     14.42 o 
   6   0  12        2.30        6.36     14.60 o 
   7   0  12        0.18       10.81     14.56 o 
  -5   1  12       74.28       60.82     10.92 o 
  -4   1  12       76.42       81.31     14.95 o 
  -3   1  12      461.01      422.51     10.95 o 
  -2   1  12       16.20       22.97      9.14 o 
  -1   1  12       28.05       41.78      9.77 o 
   0   1  12       54.84       53.27      9.77 o 
   1   1  12      208.00      201.70      8.90 o 
   2   1  12       70.17       65.49      8.96 o 
   3   1  12       69.78       75.83      9.68 o 
   4   1  12      160.05      164.96     10.14 o 
   5   1  12        0.25       34.96     14.53 o 
   6   1  12       60.05       56.49     13.66 o 
   7   1  12       32.74       28.61     13.82 o 
   8   1  12       34.46       16.62     14.06 o 
  -5   2  12        5.10        5.10     10.92 o 
  -4   2  12       71.83       62.48     10.39 o 
  -3   2  12      155.25      143.74     10.54 o 
  -2   2  12      247.47      247.36     10.37 o 
  -1   2  12       96.13       99.29      8.99 o 
   0   2  12      336.38      295.18      9.34 o 
   1   2  12      324.43      320.99      9.06 o 
   2   2  12       91.84       74.04      8.66 o 
   3   2  12      189.86      183.56     11.92 o 
   4   2  12        3.76        7.16      9.62 o 
   5   2  12       84.17      100.64     13.69 o 
   6   2  12       13.01        5.10     12.56 o 
   7   2  12       98.19      119.16     13.11 o 
   8   2  12       73.22       65.67     13.28 o 
  -4   3  12       91.17       97.69     10.45 o 
  -3   3  12      233.79      226.03     14.28 o 
  -2   3  12       50.82       60.47      9.54 o 
  -1   3  12       45.07       42.45      8.36 o 
   0   3  12      119.27      115.33      8.18 o 
   1   3  12      392.70      370.99     15.78 o 
   2   3  12      147.32      157.98      8.44 o 
   3   3  12       33.11       41.93      8.51 o 
   4   3  12        2.25        3.46      9.23 o 
   5   3  12       34.09       43.51     10.32 o 
   6   3  12       31.39       17.63     12.22 o 
   7   3  12       93.22      102.44     12.70 o 
   8   3  12       67.53       68.52     12.84 o 
  -4   4  12      135.76      122.39     10.64 o 
  -3   4  12        2.25        6.15      9.93 o 
  -2   4  12       49.59       45.83      9.60 o 
  -1   4  12       81.95       69.47     12.67 o 
   0   4  12       91.30       92.11      8.47 o 
   1   4  12      250.84      246.52      9.01 o 
   2   4  12       57.84       66.96      8.39 o 
   3   4  12        0.83        9.57      8.73 o 
   4   4  12       41.72       39.97      9.15 o 
   5   4  12        1.49        8.58      9.66 o 
   6   4  12        6.23       21.71     12.48 o 
   7   4  12       79.35       80.72     14.05 o 
   8   4  12       33.12       24.94     13.00 o 
   9   4  12        5.50       -0.24     13.21 o 
  -3   5  12        0.22        7.87     12.01 o 
  -2   5  12       32.57       16.87     13.43 o 
  -1   5  12        8.92       11.56     12.64 o 
   0   5  12        6.61       10.65     12.21 o 
   1   5  12        4.62        7.26     13.24 o 
   2   5  12       79.36       89.00     10.00 o 
   3   5  12        0.81       10.10     10.07 o 
   4   5  12        3.43       -5.93     11.40 o 
   5   5  12        1.56        0.84     10.76 o 
   6   5  12      120.14      111.35     12.07 o 
   7   5  12      117.99      130.01     14.38 o 
   8   5  12        0.01       -1.68     14.58 o 
   9   5  12       18.42       44.41     13.59 o 
  -3   6  12        4.27        6.34     14.66 o 
  -2   6  12       64.22       66.66     13.80 o 
  -1   6  12       65.52       51.21     13.17 o 
   0   6  12       25.44       42.65     14.04 o 
   1   6  12       73.55       65.21     13.99 o 
   2   6  12       10.41       19.11     13.45 o 
   3   6  12       79.36       88.31     15.02 o 
   4   6  12       13.27       16.08     10.25 o 
   5   6  12       82.33       82.37     10.80 o 
   6   6  12      159.22      171.67     12.76 o 
   7   6  12        1.68       23.70     11.18 o 
   8   6  12       30.84       29.85     13.78 o 
  -2   7  12      113.08      128.90     14.94 o 
  -1   7  12      373.89      346.67     14.90 o 
   0   7  12        5.05        5.89     14.66 o 
   1   7  12        1.61       -5.33     14.04 o 
   2   7  12       19.70       19.16     13.96 o 
   3   7  12      202.32      185.94     14.56 o 
   4   7  12      105.73      115.50     15.53 o 
   5   7  12        3.37       10.96     14.79 o 
   6   7  12        6.63       14.60     15.85 o 
   7   7  12        0.65        6.70     16.83 o 
   8   7  12        8.76       17.69     11.86 o 
  -1   8  12       47.46       40.02     14.49 o 
   0   8  12       10.74       10.78     15.35 o 
   1   8  12       25.15       34.53     14.75 o 
   2   8  12       54.44       38.21     13.20 o 
   3   8  12      224.81      230.54     15.10 o 
   4   8  12       48.45       59.34     14.55 o 
   5   8  12        0.33       15.05     14.02 o 
   6   8  12        5.20        4.19     15.67 o 
   7   8  12        4.80        0.67     16.00 o 
   1   9  12        0.28        7.60     14.06 o 
   2   9  12       94.80      108.84     15.15 o 
   3   9  12       51.26       40.23     14.86 o 
   4   9  12       17.80       40.29     14.63 o 
   5   9  12        0.41        5.63     15.62 o 
   6   9  12       50.88       38.50     15.86 o 
  -2  -2  13       65.55       76.99     13.77 o 
  -1  -2  13       72.71       69.16     15.19 o 
   0  -2  13       52.80       55.59     15.73 o 
   1  -2  13       14.24       46.99     17.37 o 
   2  -2  13       32.04       57.97     18.40 o 
   3  -2  13       20.00       22.12     19.67 o 
  -3  -1  13      176.61      165.34     14.06 o 
  -2  -1  13      131.50      124.93     14.73 o 
  -1  -1  13        8.63       30.89     14.29 o 
   0  -1  13       14.97       24.04     15.82 o 
   1  -1  13       16.66       24.71     16.85 o 
   2  -1  13      145.75      165.30     20.14 o 
   3  -1  13      104.66      135.70     14.99 o 
   4  -1  13       43.27       51.74     11.90 o 
   5  -1  13        0.96       29.70     16.86 o 
  -3   0  13      143.16      132.96     14.24 o 
  -2   0  13        7.99        8.55     13.24 o 
  -1   0  13      175.22      184.60     14.54 o 
   0   0  13       22.60       25.31     14.29 o 
   1   0  13      248.73      254.23     12.45 o 
   2   0  13       73.93       93.30     13.31 o 
   3   0  13       54.21       63.48     10.51 o 
   4   0  13      129.71      145.17     12.10 o 
   5   0  13       16.87       36.09     15.59 o 
   6   0  13        5.20       19.10     15.75 o 
  -3   1  13       48.28       48.69      9.36 o 
  -2   1  13       90.23      102.05     12.33 o 
  -1   1  13       22.13       28.96      8.98 o 
   0   1  13       62.41       64.34      8.83 o 
   1   1  13       34.02       44.88      9.04 o 
   2   1  13       25.58       24.56      9.58 o 
   3   1  13      196.93      205.24     17.84 o 
   4   1  13      149.38      160.28     10.76 o 
   5   1  13       44.86       46.79     15.56 o 
   6   1  13       26.47       14.00     14.60 o 
  -3   2  13       18.64       26.95     10.33 o 
  -2   2  13        5.70       22.65      9.53 o 
  -1   2  13        2.30        0.42      8.52 o 
   0   2  13       29.47       33.67      8.74 o 
   1   2  13      106.49      100.99      9.09 o 
   2   2  13      137.83      150.85      9.49 o 
   3   2  13        4.17       11.75      9.87 o 
   4   2  13        1.27        3.98     10.11 o 
   5   2  13       11.83       -1.21     14.35 o 
   6   2  13       49.22       63.68     14.70 o 
   7   2  13      128.34      121.72     14.21 o 
  -3   3  13       38.54       40.10     10.86 o 
  -2   3  13       28.96       45.72     10.38 o 
  -1   3  13       32.42       27.42      9.59 o 
   0   3  13      399.96      375.65     10.77 o 
   1   3  13       49.44       62.10      9.42 o 
   2   3  13        5.11       14.28      8.88 o 
   3   3  13       35.95       37.57      9.59 o 
   4   3  13       91.51       86.52      9.77 o 
   5   3  13        7.64       11.84     10.03 o 
   6   3  13       10.39       15.98     13.99 o 
   7   3  13       35.29       32.69     13.07 o 
  -3   4  13        4.45       20.35     12.53 o 
  -2   4  13        7.08       16.16     10.02 o 
  -1   4  13      381.15      338.86     10.48 o 
   0   4  13       80.49       81.43      9.16 o 
   1   4  13       77.07       71.63      8.86 o 
   2   4  13       46.82       60.18      9.10 o 
   3   4  13      220.02      197.81      9.18 o 
   4   4  13      329.20      330.92     11.30 o 
   5   4  13       16.45       32.68     10.18 o 
   6   4  13       11.17        7.58     12.77 o 
   7   4  13        2.15        7.96     13.14 o 
  -2   5  13       49.65       41.47     10.27 o 
  -1   5  13      122.96      123.34     10.07 o 
   0   5  13      201.42      176.24      9.97 o 
   1   5  13      102.93      103.25     14.40 o 
   2   5  13       15.37       16.55     11.29 o 
   3   5  13      163.78      172.76     12.15 o 
   4   5  13      159.04      164.85      9.56 o 
   5   5  13       68.02       67.21      9.78 o 
   6   5  13        1.66       12.65     10.50 o 
   7   5  13        1.04       13.58     13.24 o 
  -1   6  13       59.82       55.25     13.79 o 
   0   6  13      223.30      215.25     14.12 o 
   1   6  13       50.62       60.68     14.55 o 
   2   6  13       79.41       75.40     14.57 o 
   3   6  13      107.38      102.18     15.74 o 
   4   6  13       41.14       47.32     11.24 o 
   5   6  13      146.60      142.49     11.21 o 
   6   6  13       38.77       39.33     11.36 o 
   7   6  13        6.38       16.73     11.58 o 
   0   7  13       32.02       17.63     13.98 o 
   1   7  13        0.29      -20.11     13.63 o 
   2   7  13      320.50      311.28     16.00 o 
   3   7  13      133.51      164.03     15.15 o 
   4   7  13       17.28        3.72     15.69 o 
   5   7  13       15.82       30.58     16.44 o 
   6   7  13        6.82        9.43     16.24 o 
   7   7  13       76.73       71.03     11.26 o 
   1   8  13      107.50      124.50     14.51 o 
   2   8  13      109.62      104.23     15.52 o 
   3   8  13       22.01       27.09     14.99 o 
   4   8  13       13.88       19.07     14.96 o 
   5   8  13       23.53       39.23     15.85 o 
   6   8  13       72.62       75.28     17.64 o 
   0   0  14      131.80      133.53     11.90 o 
   1   0  14        6.50        9.99     10.21 o 
   2   0  14       56.15       65.50     10.70 o 
   3   0  14       33.35       41.54     11.27 o 
  -1   1  14       57.89       56.51      9.26 o 
   0   1  14       64.14       67.68     10.01 o 
   1   1  14       39.08       34.44      9.91 o 
   2   1  14       17.36       38.45     10.09 o 
   3   1  14        0.57        2.47     10.96 o 
   4   1  14       43.26       39.48     11.79 o 
   5   1  14       37.81       47.83     16.98 o 
  -1   2  14      244.73      213.45     13.39 o 
   0   2  14      169.63      163.15      9.67 o 
   1   2  14        0.43        2.06      9.69 o 
   2   2  14        4.29       16.00     10.00 o 
   3   2  14       12.16       15.79     10.01 o 
   4   2  14       39.70       35.94     10.93 o 
   5   2  14       66.30       73.45     15.49 o 
  -1   3  14      136.00      127.65     10.27 o 
   0   3  14        2.06       19.44      9.55 o 
   1   3  14       13.99       20.86      9.39 o 
   2   3  14       15.83       18.05      9.60 o 
   3   3  14      228.89      216.81     10.16 o 
   4   3  14       71.30       75.68     10.35 o 
   5   3  14       28.54       25.24     11.48 o 
   6   3  14        0.27        2.87     13.63 o 
  -1   4  14        8.66       10.62     10.92 o 
   0   4  14       20.17       18.26      9.51 o 
   1   4  14       23.91       30.67      9.49 o 
   2   4  14      170.48      164.22      9.96 o 
   3   4  14      197.14      198.75     10.02 o 
   4   4  14       26.67       33.50      9.84 o 
   5   4  14        2.84        7.78     10.84 o 
   6   4  14       18.12       22.59     14.81 o 
   0   5  14        9.66       12.15     15.57 o 
   1   5  14        8.37        6.07     11.48 o 
   2   5  14       19.52       27.13      9.49 o 
   3   5  14       93.40       88.13      9.76 o 
   4   5  14       88.04       97.83     10.21 o 
   5   5  14        4.86        9.08     10.18 o 
   6   5  14       91.45       75.68     11.55 o 
   1   6  14        1.80       20.34     15.79 o 
   2   6  14       29.88       48.94     16.87 o 
   3   6  14       27.78       48.75     16.77 o 
   4   6  14       12.30       20.35     11.98 o 
   5   6  14        3.03        7.19     10.05 o 
   3   7  14       28.08       38.82     15.71 o 
   4   7  14        4.53       22.34     16.63 o 
                                                 
